# Supplementary material for: Energetics of lipid transport by the ABC transporter MsbA is lipid dependent
Source: Commun Biol. 2021 Dec 9;4:1379. doi: 10.1038/s42003-021-02902-8 (PMC8660845; doi:10.1038/s42003-021-02902-8)
Supplement: Supplementary file 3 — Supplementary Data 1 [file 42003_2021_2902_MOESM3_ESM.xlsx]

## Sheet: Figure 1
FIGURE 1
PANEL C - MsbA WT						Norm. Fluorescence (%)
Control			ΔpH			ATP			ΔpH+ATP			ATP 8/8	ΔpH+ATP+G907
103.189	95.0093	103.313	101.957	101.867	100.805	100.572	96.6112	99.4007	104.962	97.7698	97.9588	98.5494	101.34	101.894	95.5938
104.465	95.839	100.239	105.74	106.809	99.2034	103.652	99.1134	96.1212	108.5	93.6286	94.3912	99.9007	101.612	101.312	99.2565
99.8104	95.8753	98.9308	100.843	103.63	92.5153	99.9095	96.8202	93.1669	94.3905	91.1041	88.2244	96.8388	102.512	102.917	98.5153
97.5266	92.0146	102.056	98.4909	101.105	100.27	93.228	94.8932	98.7682	95.6427	96.8648	96.89	98.5625	99.5204	103.129	98.2152
93.2663	92.9271	101.886	95.596	106.095	99.5214	94.4877	96.8546	97.1853	98.319	91.4079	94.7463	97.9898	100.603	103.19	99.3073
93.5831	92.6929	99.806	97.763	102.776	93.6296	92.5973	94.8253	94.3087	91.4927	89.2476	88.0594	98.7234	99.8768	101.872	97.8386
101.007	101.013	106.933	96.5706	93.2132	102.231	98.3779	98.5838	102.197	95.7529	87.3995	96.597	96.6765	102.749	100.404	97.5521
103.188	104.386	106.96	97.6929	96.8044	101.971	100.664	102.658	101.7	96.7631	88.0843	96.2874	96.2542	102.992	102.008	98.7034
99.8908	103.85	104.801	96.2463	106.692	96.3089	99.1516	91.2434	99.3445	98.1891	91.8845	90.0106	95.8008	102.309	101.528	97.3152
104.625	101.815	91.7621	102.91	93.9984	97.361	101.741	99.5297	96.1559	96.8565	88.5767	94.0959
105.58	105.554	96.7812	104.01	97.4428	96.4631	103.987	103.293	89.5168	99.5796	89.15	84.7488
102.569	105.318	91.5732	99.6945	107.238	97.4842	99.3086	96.26	95.9191	88.4155	92.6678	94.2848
97.8929	103.032	96.6413	94.5867	94.6376	95.9419	99.9637	100.607	90.7985	96.8453	89.4669	85.9934
96.9743	106.627	93.8651	94.3223	98.3821	98.4263	91.6833	104.912	98.1393	96.0071	91.1747	95.5736
96.4342	104.045	99.2967	94.8848	107.812	97.1135	94.3671	100.592	93.5734	92.4608	94.9721	87.7736
PANEL D - MsbA WT + Triton X-100						Norm. Fluorescence (%)
Control			Control 2			ΔpH			ATP			ΔpH + ATP
99.1698	102.811	100.035	133.042	127.423	116.964	126.756	123.228	129.039	121.527	123.752	125.282	125.431	122.086	123.254
100.568	102.506	97.4107	131.572	121.592	129.268	137.249	124.646	124.967	124.13	121.592	120.647	129.955	120.691	121.197
96.6134	101.351	102.554	140.138	123.231	126.684	138.877	116.716	122.897	126.167	124.092	122.526	129.889	121.85	125.08
99.4708	100.404	100.817	123.242	135.578	125.428	123.45	126.953	125.314	128.515	132.571	121.835	121.389	130.284	123.124
99.2487	97.983	97.3992	112.174	138.803	124.53	128.535	120.452	123.381	131.17	124.496	124.162	129.68	125.682	116.208
99.4197	102.792	101.784	132.852	135.428	124.425	129.16	131.721	122.57	135.394	135.01	125.239	120.309	134.098	124.112
103.448	99.8556	101.219	124.333	118.642	129.94	133.016	117.702	128.333	129.252	116.975	125.147	130.575	115.443	132.68
101.692	97.4376	98.2339	135.465	118.356	123.733	133.485	112.268	125.73	132.919	112.895	129.623	136.987	112.235	126.893
100.37	94.8604	100.548	127.386	110.538	128.274	127.958	107.575	120.408	127.916	111.174	119.439	129.782	113.528	131.195
PANEL E - Empty liposomes						Norm. Fluorescence (%)
Control			ΔpH			ATP			ΔpH+ATP
100.697	98.1919	98.4929	100.828	94.4735	99.2794	98.0581	94.9814	96.8579	99.5031	96.7956	97.1492
99.2975	102.703	101.511	96.3981	98.1846	97.7229	96.3993	97.2853	92.3506	97.2182	99.3511	95.5155
100.005	99.1056	99.9962	101.936	96.069	97.9851	95.4741	97.7107	93.8703	100.151	98.2635	91.3868
102.096	101.429	99.0404	102.174	100.17	98.7637	98.6496	106.939	100.096	99.2649	107.946	100.231
101.443	100.838	100.444	98.613	99.2823	99.5901	93.9194	101.448	98.4793	94.7115	105.425	100.386
96.4607	97.7326	100.515	98.8452	98.7698	99.0935	94.0125	98.1601	97.203	90.9301	97.0145	93.1351
102.485	99.5129	101.534	101.216	101.054	103.957	98.5964	99.7923	99.8438	98.3078	102.65	100.378
100.21	100.27	99.9268	98.9166	102.327	102.741	97.3942	100.077	98.4496	100.039	100.316	100.442
97.3054	100.217	97.7357	96.5109	100.473	97.7853	98.9925	99.2014	99.0228	94.8775	97.5354	96.9562
PANEL F - MsbA ΔK382						Norm. Fluorescence (%)
Control			ΔpH			ATP			ΔpH+ATP
94.425	96.9793	101.276	97.1761	98.4427	99.6493	96.2036	96.8013	102.105	92.1039	96.6844	98.7232
98.5291	93.5877	102.286	90.0463	94.8237	100.153	90.8468	97.3469	100.528	93.4976	97.6157	99.1858
102.193	94.1289	100.867	98.153	89.0789	96.3137	98.5533	90.9692	95.3876	96.9754	92.6286	90.5089
98.8742	94.4947	105.884	98.8532	97.4224	102.961	93.7402	94.4534	104.422	95.381	94.6385	98.4667
99.6703	91.3603	103.41	102.335	93.7621	103.211	98.8433	95.4907	101.139	97.8388	96.1235	102.033
103.623	91.8331	101.856	99.4343	89.0546	102.241	99.5843	89.1049	100.312	94.329	90.9171	98.0668
101.079	103.623	94.8514	98.6162	101.192	92.9619	94.1096	102.725	89.805	95.768	100.222	93.3558
101.478	100.76	98.6435	101.128	102.908	94.713	99.1807	104.73	93.3184	97.6921	100.919	94.1354
104.693	107.016	93.1992	98.1475	102.174	90.5978	100.034	103.091	91.236	98.3471	102.389	96.545
93.1668	104.68	96.854	97.347	100.858	95.632	94.6951	103.201	97.6417	91.7918	100.596	95.1281
98.0858	101.244	98.6081	91.7874	102.631	97.5993	92.2836	104.986	97.1438	95.0094	101.783	96.8732
100.704	107.525	99.6574	98.3559	102.919	95.4836	98.904	102.735	94.403	96.7846	102.519	91.9813
97.2841	104.742	101.909	98.9492	101.271	101.901	99.1763	103.963	102.626	95.7636	101.146	99.3049
101.943	101.654	102.168	94.6157	103.389	104.181	95.4185	105.863	99.9391	96.6865	102.188	102.821
104.252	106.371	98.5293	100.86	102.708	102.844	101.207	104.308	98.8162	98.4309	102.744	98.7253
PANEL G - MsbA TripRA						Norm. Fluorescence (%)
Control			ΔpH			ATP			ΔpH+ATP
97.0027	102.129	100.185	96.6151	102.722	98.4427	94.7585	102.388	100.636	95.1183	102.488	104.991
96.1978	102.322	101.604	94.9378	104.095	100.103	93.6679	100.893	100.303	94.0266	104.029	102.953
98.5737	102.401	100.717	99.8325	100.858	101.199	95.8767	98.1013	100.571	95.0541	97.0842	100.741
102.317	96.9111	106.569	100.043	95.8455	106.175	98.4907	94.1463	105.129	98.091	95.4136	102.89
97.8673	99.4485	106.393	97.6658	97.1898	106.768	96.49	96.4535	105.653	95.5224	95.993	105.576
103.688	96.697	103.176	102.066	95.1643	97.6635	100.02	94.5383	98.84	97.0768	97.2288	101.379
99.0011	103.941	95.952	98.9789	102.987	95.3967	94.32	101.978	93.8514	91.8544	101.796	94.1392
99.8602	100.31	93.3184	99.7871	104.135	95.0066	98.7918	102.28	95.4545	97.6315	101.815	93.6467
99.8259	101.151	91.2512	98.3423	102.215	93.8392	94.1307	101.163	94.3651	93.2273	97.5323	93.3691
100.842	103.877	96.3502	99.8646	100.23	95.041	99.021	104.682	95.6987	98.1973	102.136	97.1092
106.494	102.686	99.3963	99.6388	100.661	98.5147	101.701	103.559	97.6777	99.8192	101.828	100.242
102.829	101.91	97.7314	99.7052	100.298	99.6101	100.479	99.418	97.8165	97.761	96.6275	99.4327
105.843	99.3695	102.771	103.227	94.9921	104.176	105.525	96.3307	100.779	99.3476	93.7534	100.784
94.8293	92.9865	103.677	96.2454	96.0082	106.661	90.0553	92.1512	103.144	88.6016	93.8666	104.888
94.8293	93.859	100.909	96.5388	91.9723	95.7068	94.7097	91.4966	95.799	94.2315	94.21	99.8381
PANEL H - MsbA K299A						Norm. Fluorescence (%)
Control			ΔpH			ATP			ΔpH+ATP
98.6893	99.7296	99.4398	95.814	97.3266	96.2201	101.353	101.154	93.4193	95.1797	94.284	85.3571
100.639	99.4169	100.798	97.9776	92.765	94.8376	99.1881	99.0736	93.9418	96.3002	95.7841	93.5943
100.672	100.853	99.7626	100.868	93.9254	99.0233	105.013	98.5963	97.4818	95.3778	86.3436	99.0467
99.0963	99.3306	96.115	94.7569	97.8966	107.616	97.5278	97.47	103.382	93.9685	96.1393	98.1965
99.7626	98.9562	98.9162	90.855	94.1255	102.541	95.4983	99.064	102.832	92.8962	96.6303	99.9042
101.141	101.713	104.969	97.5712	97.1868	99.9602	98.8722	100.519	100.099	94.4061	94.6587	97.2378
99.7139	101.177	103.243	95.7855	98.8788	102.69	102.55	96.9441	100.107	94.1614	95.3513	97.8185
100.355	100.655	93.8122	95.9695	98.0675	101.838	98.6658	94.9933	101.632	95.1135	92.8612	97.4136
99.931	98.1674	102.945	99.6316	98.7228	104.619	102.955	99.2748	103.496	92.9784	93.6071	100.585
PANEL I - MsbA DED						Norm. Fluorescence (%)
Control			ΔpH			ATP			ΔpH+ATP
98.9397	101.012	101.104	94.6363	91.8123	100.97	98.8838	90.3254	98.1995	90.436	92.3128	97.0013
96.6548	92.979	102.521	104.615	96.3153	99.2459	99.1534	93.3148	99.8127	93.3188	93.2319	93.6907
97.2153	99.8394	101.132	105.94	98.7104	97.2063	98.4393	93.8108	100.579	90.8021	93.2717	97.8038
99.9178	104.414	100.602	100.969	93.7689	98.3932	98.5263	92.8851	96.5411	96.9383	94.7775	96.9972
102.941	96.1385	101.912	107.361	98.9667	98.4188	100.454	95.9176	98.262	101.278	94.287	92.1451
104.237	103.377	100.237	104.372	101.465	95.6135	97.8638	96.5594	97.811	93.9072	94.8824	96.9839
101.541	95.7	100.387	101.457	92.3393	97.8346	100.302	96.4236	97.3672	98.7657	91.271	96.7082
104.388	103.465	101.954	106.355	98.0509	98.8841	102.981	94.9553	98.7509	100.384	89.8415	92.88
105.295	96.1673	100.438	104.471	92.874	96.4755	98.7711	96.9859	98.8636	94.0919	91.45	97.3959
98.8559	103.992	100.463	94.1896	98.2961	98.5459	98.5317	96.1142	97.7208	89.6081	89.7155	94.605
96.104	107.214	100.917	104.864	92.4233	98.2938	99.1168	94.6295	100.331	93.102	95.3166	94.6942
96.5324	98.1326	98.9887	105.728	99.2263	96.1055	97.3141	99.8637	101.058	90.1858	96.2004	96.9572
97.8885	106.088	96.8353	93.2426	102.1	99.1168	99.4819	98.6419	96.9378	89.3472	95.6602	95.3839
99.7095	92.832	96.9993	93.7827	91.0158	97.9207	100.377	91.6124	97.2422	92.7906	90.4193	97.9186
99.7793	98.6496	95.511	94.3228	96.0712	98.8329	98.9977	90.2823	95.306	89.6704	87.6353	95.6135

## Sheet: Figure 2
FIGURE 2
PANEL B - MsbA WT - MsbA TripRA						Norm. Fluorescence (%)
MsbA WT									MsbA TripRA
Control			ATP			ΔpH+ATP				Control		ATP			ΔpH+ATP
99.371	100.395	97.2741	104.148	90.3793	92.6013	98.279	90.7626	94.158	99.0336	98.812	97.2534	96.9972	105.012	102.777	96.9042	97.5881	103.225
101.275	99.5972	101.638	96.4414	92.2528	93.5698	105.429	90.5328	95.6784	100.818	100.056	101.241	101.62	106.481	103.096	97.335	99.4452	103.724
99.3543	100.008	101.088	97.6066	92.2481	95.3767	102.372	92.7174	95.9147	100.149	101.132	101.506	97.7677	110.7	101.354	96.1853	101.362	104.299
97.576	99.1128	99.7912	96.1653	88.8157	90.7752	98.1429	93.5984	92.5617	99.6322	99.3327	98.9623	105.624	99.1376	97.7168	98.2249	99.2903	100.275
101.433	99.932	98.9986	100.989	91.4197	91.7577	97.5495	94.9452	93.4112	99.8613	99.798	100.03	103.21	99.7677	98.2147	99.9972	101.409	101.069
100.991	100.955	101.21	100.343	92.9662	93.9924	96.9181	94.333	94.6244	100.507	100.869	101.008	102.368	101.305	99.5087	100.962	101.697	101.66
99.9267	99.8593	98.811	98.3712	95.9569	90.8908		91.3065	93.7911	99.2748	99.1136	99.3654	94.8235	96.1916	103.811	101.147	100.859	102.804
100.708	101.044	100.814	97.1707	94.469	91.6972		91.9369	93.4284	99.8599	100.597	101.213	95.1013	97.9933	102.919	97.546	100.836	104.967
99.3649	99.0966	100.375	98.9213	95.7812	92.4454		93.1567	95.4846	100.865	100.289	99.4221	97.8841	97.9113	103.877	97.8249	100.33	108.902

## Sheet: Figure 4
FIGURE 4
PANEL A - 30 C - left						Cell growth (OD600)														PANEL A - 30 C - right - end points
Time (min)	Mediuml			Control			WT			R78A			R148A			R296A				Medium	Control	WT	R78A	R148A	R296A
0	0.0796667	0.0771667	0.0751667	0.0828333	0.0793333	0.079	0.0835	0.0803333	0.0783333	0.083	0.081	0.0793333	0.083	0.0806667	0.0781667	0.0823333	0.0805	0.0788333		0.079	0.355167	0.309833	0.256333	0.2535	0.322167
15	0.0788333	0.077	0.075	0.0825	0.0801667	0.0796667	0.084	0.081	0.0788333	0.0831667	0.0821667	0.0793333	0.083	0.081	0.079	0.0825	0.0816667	0.0795		0.0773333	0.385833	0.367	0.338667	0.306833	0.264333
30	0.0796667	0.077	0.0755	0.0831667	0.0806667	0.0801667	0.0851667	0.082	0.0793333	0.0835	0.0826667	0.0805	0.084	0.0818333	0.0793333	0.0835	0.0818333	0.0798333		0.0761667	0.334	0.2795	0.254667	0.240167	0.264167
45	0.0791667	0.0766667	0.0751667	0.0833333	0.0813333	0.0808333	0.0856667	0.0828333	0.0798333	0.0845	0.0835	0.0806667	0.0848333	0.0825	0.0801667	0.084	0.083	0.0803333
60	0.0788333	0.077	0.0751667	0.0846667	0.0823333	0.0816667	0.0871667	0.0841667	0.081	0.085	0.0845	0.0811667	0.0855	0.0835	0.081	0.0846667	0.0836667	0.0813333
75	0.0785	0.0766667	0.0753333	0.0858333	0.0835	0.083	0.0891667	0.086	0.082	0.0855	0.0868333	0.082	0.0861667	0.085	0.0823333	0.0853333	0.0856667	0.0821667
90	0.0786667	0.0768333	0.0751667	0.0876667	0.0851667	0.0843333	0.092	0.0883333	0.083	0.087	0.0891667	0.0835	0.088	0.0866667	0.0835	0.0866667	0.0878333	0.0835
105	0.0788333	0.0771667	0.0753333	0.0908333	0.0873333	0.0861667	0.0953333	0.0911667	0.0846667	0.0895	0.092	0.0856667	0.0906667	0.0893333	0.085	0.0888333	0.0908333	0.0848333
120	0.0795	0.077	0.0751667	0.094	0.0905	0.089	0.100167	0.0953333	0.0871667	0.0923333	0.0955	0.0875	0.094	0.0925	0.0873333	0.091	0.0941667	0.0863333
135	0.0788333	0.0768333	0.0753333	0.0976667	0.0943333	0.0926667	0.1065	0.100667	0.0905	0.0953333	0.101167	0.0916667	0.0973333	0.0973333	0.0905	0.0936667	0.099	0.0895
150	0.0786667	0.077	0.0753333	0.103	0.0993333	0.0961667	0.113833	0.106667	0.094	0.0993333	0.1085	0.0958333	0.101333	0.102833	0.095	0.097	0.104333	0.0925
165	0.079	0.0771667	0.0751667	0.1105	0.106	0.101333	0.123667	0.115667	0.0986667	0.1055	0.1185	0.101	0.107833	0.110667	0.0996667	0.101833	0.112667	0.0968333
180	0.0788333	0.077	0.0753333	0.1195	0.113833	0.108	0.136333	0.1275	0.105	0.1125	0.131333	0.107833	0.115	0.120167	0.106333	0.107333	0.121833	0.101833
195	0.0786667	0.077	0.0753333	0.130833	0.124167	0.117	0.153333	0.141833	0.113833	0.121667	0.147833	0.1175	0.124667	0.132333	0.114667	0.114667	0.134833	0.108333
210	0.0793333	0.077	0.0755	0.146167	0.136833	0.1275	0.170167	0.160667	0.125167	0.134333	0.1585	0.129833	0.137	0.148167	0.1255	0.123333	0.150667	0.116667
225	0.0791667	0.0768333	0.0753333	0.1645	0.1525	0.141333	0.177333	0.169333	0.137833	0.15	0.1755	0.145167	0.153	0.1675	0.1385	0.134667	0.1695	0.1275
240	0.0786667	0.077	0.0755	0.171833	0.166667	0.156333	0.201	0.1975	0.1555	0.165833	0.195333	0.164	0.172	0.178333	0.156333	0.148667	0.1815	0.140833
255	0.0791667	0.0771667	0.0753333	0.193167	0.179167	0.165167	0.223	0.222667	0.165833	0.173333	0.2105	0.1795	0.178	0.197167	0.173333	0.166	0.199667	0.156833
270	0.079	0.0771667	0.0755	0.220167	0.211333	0.174667	0.253667	0.250333	0.164333	0.192833	0.249167	0.193833	0.191667	0.222167	0.178333	0.1805	0.222667	0.175167
285	0.0795	0.0773333	0.0756667	0.267167	0.237667	0.1975	0.262	0.276333	0.2105	0.204667	0.249667	0.208333	0.212167	0.236667	0.199167	0.186333	0.236667	0.18
300	0.0795	0.0771667	0.0761667	0.290333	0.266333	0.2405	0.266667	0.3025	0.23	0.238	0.312667	0.2255	0.224667	0.259833	0.219333	0.205833	0.260167	0.192833
315	0.0795	0.0771667	0.0756667	0.2755	0.295	0.269833	0.266	0.323167	0.269167	0.2615	0.300667	0.2375	0.258833	0.2995	0.227	0.2305	0.278167	0.223
330	0.079	0.077	0.076	0.273833	0.304	0.289333	0.268833	0.313833	0.2825	0.248333	0.326667	0.237833	0.243667	0.314333	0.245667	0.256667	0.280167	0.2355
345	0.0795	0.0775	0.0756667	0.292167	0.360667	0.280833	0.270833	0.315333	0.264833	0.249167	0.317167	0.254333	0.241333	0.303333	0.241167	0.2485	0.2895	0.2405
360	0.0786667	0.0771667	0.0756667	0.312667	0.347667	0.289	0.278	0.332333	0.264	0.252	0.320167	0.259	0.242333	0.299333	0.241667	0.250333	0.296333	0.248667
375	0.0791667	0.0771667	0.0761667	0.333667	0.3615	0.308667	0.294333	0.356	0.268667	0.255667	0.325667	0.255	0.247833	0.303833	0.242833	0.256	0.310333	0.2575
390	0.079	0.0773333	0.0761667	0.355167	0.385833	0.334	0.309833	0.367	0.2795	0.256333	0.338667	0.254667	0.2535	0.306833	0.240167	0.264167	0.322167	0.264333
PANEL A - 44 C - left						Cell growth (OD600)												PANEL A - 44 C - left continued			Cell growth (OD600)					PANEL A - 44 C - right - end points
Time (min)	Medium	Control			WT			R78A			R148A			R296A				Time (min)	ΔK382			MD				Medium	Control	WT	R78A	R148A	R296A	ΔK382	MD
0	0.08	0.0817143	0.081	0.0801667	0.082	0.0806667	0.0795	0.0818571	0.0805	0.08	0.0822857	0.0821667	0.0805	0.0821429	0.0796667	0.0793333		0	0.0922667	0.101767	0.101933	0.0900667	0.107767	0.103833		0.0796667	0.103714	0.259286	0.221714	0.200143	0.260714	0.130533	0.136967
15	0.079	0.0815714	0.0792	0.0783333	0.0814286	0.0796667	0.079	0.0817143	0.0798333	0.0801667	0.0821429	0.0808333	0.0798333	0.0818571	0.0791667	0.0791667		5	0.0915667	0.102433	0.105133	0.0897667	0.109133	0.106533			0.1402	0.2615	0.219667	0.217167	0.2485	0.110833	0.111933
30	0.0785	0.0815714	0.0794	0.079	0.0811429	0.0796667	0.0791667	0.082	0.0796667	0.0806667	0.0824286	0.08	0.0806667	0.0822857	0.0793333	0.0801667		10	0.0919333	0.1013	0.103033	0.0895333	0.109367	0.104967			0.144833	0.308667	0.243167	0.225	0.292167	0.149467	0.145867
45	0.0785	0.0817143	0.0796	0.079	0.0814286	0.08	0.0795	0.0817143	0.0801667	0.0813333	0.0825714	0.0801667	0.0813333	0.082	0.0795	0.0801667		15	0.0924667	0.102767	0.104367	0.0903333	0.108567	0.105
60	0.0783333	0.0828571	0.0804	0.0805	0.0824286	0.0806667	0.0801667	0.0825714	0.0806667	0.0821667	0.0831429	0.0808333	0.0828333	0.0828571	0.0805	0.0813333		20	0.0926333	0.1014	0.1037	0.0909	0.1084	0.104867
75	0.0786667	0.084	0.0816	0.0818333	0.0834286	0.0811667	0.0821667	0.0838571	0.0816667	0.0841667	0.0845714	0.0823333	0.0843333	0.084	0.0815	0.0831667		25	0.0932333	0.1022	0.1028	0.0915	0.108533	0.105
90	0.0786667	0.0851429	0.0834	0.084	0.0852857	0.0828333	0.0846667	0.085	0.0826667	0.0856667	0.0861429	0.0833333	0.087	0.0858571	0.0828333	0.0856667		30	0.0938333	0.1021	0.109067	0.092	0.109167	0.105533
105	0.0786667	0.087	0.0854	0.0866667	0.088	0.0845	0.0876667	0.0872857	0.0843333	0.0878333	0.0881429	0.0851667	0.0905	0.0884286	0.0848333	0.089		35	0.0945	0.1021	0.103267	0.0927333	0.108967	0.105667
120	0.0788333	0.0894286	0.0884	0.0901667	0.0927143	0.0876667	0.0931667	0.0908571	0.087	0.0918333	0.0918571	0.0885	0.0963333	0.0927143	0.0886667	0.096		40	0.0953333	0.102833	0.1039	0.0933	0.109633	0.1068
135	0.0786667	0.0915714	0.0924	0.0945	0.0992857	0.100833	0.102167	0.0957143	0.0908333	0.0976667	0.0974286	0.0925	0.105167	0.0995714	0.094	0.106167		45	0.0960333	0.1031	0.1043	0.0939667	0.109667	0.106433
150	0.079	0.094	0.0976	0.1005	0.11	0.101333	0.117167	0.103714	0.0973333	0.105167	0.106	0.099	0.117667	0.109143	0.102667	0.123		50	0.0976667	0.103567	0.1049	0.095	0.1099	0.1075
165	0.079	0.0971429	0.103	0.107667	0.128286	0.1145	0.139333	0.116	0.106833	0.117833	0.119571	0.109667	0.138667	0.126857	0.116167	0.1485		55	0.0979667	0.103633	0.104967	0.0961	0.110033	0.1083
180	0.0788333	0.100286	0.1092	0.114167	0.149571	0.135167	0.162167	0.134571	0.1215	0.136167	0.139714	0.125	0.158833	0.147714	0.138	0.172		60	0.0989333	0.1043	0.105433	0.0971667	0.1104	0.1085
195	0.0793333	0.105	0.1172	0.123167	0.169429	0.156333	0.183167	0.155571	0.143833	0.152	0.157429	0.148667	0.175	0.168286	0.161167	0.197167		65	0.0999333	0.104533	0.1056	0.0982	0.110267	0.108767
210	0.079	0.109429	0.125	0.129667	0.186429	0.176667	0.208167	0.170286	0.161167	0.167	0.171429	0.167667	0.1905	0.185857	0.181167	0.2215		70	0.100933	0.105033	0.105967	0.0992667	0.110767	0.108533
225	0.079	0.110857	0.1358	0.133333	0.203	0.194167	0.231	0.183	0.175833	0.178667	0.182429	0.181833	0.2075	0.199857	0.199	0.241		75	0.101633	0.1049	0.105967	0.100967	0.110533	0.1086
240	0.079	0.114	0.1414	0.132167	0.213429	0.208	0.247833	0.194286	0.186667	0.193833	0.187714	0.1885	0.221333	0.209143	0.2065	0.253667		80	0.102367	0.105367	0.106533	0.102533	0.111	0.110867
255	0.079	0.112571	0.1428	0.128333	0.225286	0.220333	0.261833	0.201714	0.196167	0.209333	0.189429	0.193	0.226333	0.217143	0.212	0.263		85	0.103033	0.105333	0.107	0.103733	0.1111	0.1093
270	0.0791667	0.107429	0.1406	0.125	0.232857	0.2315	0.272	0.206857	0.205167	0.219833	0.188286	0.195333	0.227333	0.223571	0.217667	0.269833		90	0.104667	0.105833	0.1071	0.104767	0.1111	0.1095
285	0.079	0.100429	0.1374	0.121667	0.239714	0.238167	0.28	0.210714	0.209667	0.229333	0.187571	0.1995	0.229	0.229857	0.221	0.274333		95	0.1044	0.106033	0.107433	0.1061	0.111667	0.1097
300	0.079	0.0974286	0.1336	0.119833	0.244286	0.2445	0.286333	0.214714	0.213333	0.235167	0.188429	0.200667	0.2265	0.234714	0.225	0.276667		100	0.105367	0.106133	0.107767	0.1074	0.1119	0.112333
315	0.0796667	0.0961429	0.1302	0.118833	0.253286	0.247167	0.293667	0.218857	0.2165	0.239167	0.19	0.204	0.2265	0.239	0.227167	0.279667		105	0.106233	0.106467	0.1078	0.1088	0.111833	0.1111
330	0.0793333	0.0952857	0.1272	0.119167	0.256	0.248667	0.297667	0.219143	0.217667	0.240833	0.191714	0.206333	0.225333	0.242857	0.2295	0.283167		110	0.1057	0.1064	0.1079	0.11	0.111767	0.110533
345	0.0795	0.0955714	0.1266	0.121333	0.253429	0.254167	0.301667	0.220429	0.218833	0.2425	0.194571	0.21	0.223333	0.248429	0.232	0.284333		115	0.107033	0.1064	0.108333	0.110633	0.112133	0.1109
360	0.0796667	0.0974286	0.1286	0.124667	0.256571	0.257667	0.305167	0.221286	0.219333	0.2435	0.196	0.211167	0.222167	0.25	0.237667	0.286333		120	0.107267	0.1064	0.108567	0.111267	0.112367	0.110867
375	0.0798333	0.0997143	0.133	0.132167	0.260571	0.259167	0.307667	0.221857	0.219333	0.244167	0.197714	0.2145	0.2245	0.256571	0.242333	0.289667		125	0.1078	0.106367	0.1087	0.112667	0.112533	0.1111
390	0.0796667	0.103714	0.1402	0.144833	0.259286	0.2615	0.308667	0.221714	0.219667	0.243167	0.200143	0.217167	0.225	0.260714	0.2485	0.292167		130	0.109233	0.106667	0.1092	0.113167	0.1123	0.111667
																		135	0.108367	0.106467	0.109167	0.113633	0.112567	0.111433
																		140	0.109567	0.1067	0.1095	0.1142	0.112167	0.1119
																		145	0.11	0.1066	0.109333	0.115367	0.1123	0.111933
																		150	0.109767	0.106467	0.109767	0.116033	0.112633	0.114033
																		155	0.110967	0.106667	0.1098	0.116267	0.1122	0.112433
																		160	0.1109	0.106633	0.1101	0.1169	0.111967	0.112567
																		165	0.111333	0.106633	0.109733	0.1171	0.112067	0.1126
																		170	0.111067	0.106633	0.109833	0.1186	0.112567	0.112633
																		175	0.1118	0.106533	0.109967	0.118433	0.112067	0.112567
																		180	0.1135	0.1066	0.1107	0.118933	0.1122	0.112967
																		185	0.113433	0.1066	0.110433	0.1191	0.112267	0.112767
																		190	0.114167	0.106433	0.110467	0.119767	0.112133	0.113467
																		195	0.1144	0.106567	0.1114	0.1207	0.112433	0.113767
																		200	0.114433	0.106533	0.1114	0.120967	0.112433	0.113467
																		205	0.114567	0.106367	0.111067	0.121	0.112367	0.1137
																		210	0.115967	0.1064	0.111367	0.1214	0.1122	0.113267
																		215	0.116833	0.1064	0.111133	0.1216	0.112067	0.113467
																		220	0.1167	0.106167	0.111367	0.122667	0.112333	0.114033
																		225	0.1169	0.1063	0.113933	0.123467	0.112433	0.113733
																		230	0.116867	0.106333	0.1113	0.124	0.1125	0.1134
																		235	0.1171	0.1061	0.112967	0.123533	0.1125	0.1138
																		240	0.117267	0.106367	0.112233	0.123833	0.1124	0.116333
																		245	0.118033	0.106133	0.112433	0.125	0.112	0.1149
																		250	0.119367	0.106067	0.112533	0.125333	0.112467	0.1148
																		255	0.117433	0.1059	0.113033	0.124333	0.1119	0.1149
																		260	0.118033	0.1061	0.113433	0.125033	0.112167	0.1154
																		265	0.119067	0.106267	0.1139	0.125467	0.112467	0.116233
																		270	0.119467	0.106	0.115133	0.126267	0.112367	0.115667
																		275	0.119267	0.106233	0.114767	0.126033	0.111867	0.1181
																		280	0.1204	0.1062	0.143067	0.126967	0.112167	0.117
																		285	0.1189	0.106	0.116	0.1263	0.1119	0.1182
																		290	0.120567	0.106233	0.115767	0.1269	0.1119	0.117367
																		295	0.121367	0.106467	0.116033	0.126967	0.112133	0.118533
																		300	0.1212	0.106433	0.117033	0.1275	0.112267	0.122233
																		305	0.121133	0.106533	0.117267	0.125933	0.111867	0.119167
																		310	0.122833	0.106667	0.126333	0.128833	0.112267	0.119133
																		315	0.126833	0.106533	0.118433	0.130967	0.111967	0.123133
																		320	0.1239	0.1069	0.121133	0.128267	0.112167	0.1206
																		325	0.121067	0.106867	0.1219	0.1273	0.1122	0.123133
																		330	0.121333	0.107267	0.124833	0.127867	0.1121	0.126533
																		335	0.122233	0.107167	0.1269	0.130533	0.112033	0.127767
																		340	0.124433	0.107567	0.126167	0.131633	0.112433	0.126833
																		345	0.1231	0.107667	0.1272	0.1286	0.111833	0.1252
																		350	0.123167	0.1079	0.1265	0.1278	0.111833	0.126533
																		355	0.124533	0.108467	0.127233	0.130933	0.112367	0.127767
																		360	0.1262	0.108233	0.131267	0.130033	0.112033	0.1303
																		365	0.1316	0.108733	0.131267	0.137733	0.112	0.1344
																		370	0.125233	0.109033	0.133933	0.1318	0.1124	0.132167
																		375	0.126067	0.109733	0.137833	0.131367	0.111767	0.142467
																		380	0.1257	0.110267	0.168967	0.133267	0.112467	0.1394
																		385	0.1288	0.110633	0.1444	0.137	0.1123	0.1393
																		390	0.130533	0.110833	0.149467	0.136967	0.111933	0.145867
PANEL B - 30 C - left				Cell growth (OD600)																						PANEL B - 30 C - right - end points
Time (min)	Medium			Control			WT			R78A R148A			R148A R296A			R78A R296A			TripleRA			DED				Medium	Control	WT	R78A R148A	R148A R296A	R78A R296A	TripleRA	DED
0	0.0798333	0.0751667	0.076	0.0766667	0.0776667	0.0818333	0.077	0.0778333	0.0776667	0.0771667	0.0768333	0.0771667	0.0815	0.0776667	0.0783333	0.0811667	0.078	0.0793333	0.0821667	0.0773333	0.0786667	0.077	0.077	0.077		0.0778333	0.3745	0.328833	0.280667	0.3165	0.341667	0.349333	0.266
10	0.0775	0.0755	0.0751667	0.0765	0.0778333	0.0811667	0.0766667	0.0781667	0.0768333	0.0768333	0.0771667	0.0756667	0.0818333	0.0781667	0.0768333	0.0811667	0.0785	0.0775	0.0823333	0.078	0.0768333	0.077	0.077	0.077		0.0761667	0.323167	0.289	0.261167	0.238167	0.272333	0.242833	0.27
20	0.0765	0.0755	0.0745	0.0761667	0.0778333	0.081	0.0766667	0.0778333	0.0766667	0.077	0.0771667	0.0756667	0.0823333	0.0783333	0.0768333	0.0821667	0.0785	0.0776667	0.0825	0.0783333	0.0768333	0.077	0.077	0.077		0.0745	0.265167	0.273333	0.254833	0.238	0.256833	0.226833	0.26
30	0.0781667	0.0751667	0.0743333	0.0758333	0.078	0.0805	0.0763333	0.0781667	0.0766667	0.0768333	0.0771667	0.076	0.0823333	0.0786667	0.077	0.082	0.0788333	0.0778333	0.0823333	0.0783333	0.0773333	0.076	0.077	0.077
40	0.0773333	0.0751667	0.0745	0.0761667	0.0775	0.0801667	0.0766667	0.0778333	0.077	0.0768333	0.077	0.0758333	0.0823333	0.0783333	0.077	0.0825	0.0786667	0.0776667	0.0825	0.078	0.0775	0.077	0.077	0.077
50	0.0771667	0.0751667	0.0741667	0.0763333	0.0781667	0.0796667	0.0763333	0.0788333	0.0766667	0.0771667	0.0775	0.0756667	0.0826667	0.079	0.0768333	0.0828333	0.0795	0.0775	0.0831667	0.0788333	0.0773333	0.077	0.078	0.077
60	0.0768333	0.0753333	0.074	0.0775	0.0785	0.0798333	0.0773333	0.079	0.0768333	0.0776667	0.0778333	0.076	0.0838333	0.0793333	0.077	0.0838333	0.0801667	0.0776667	0.084	0.079	0.0771667	0.077	0.078	0.077
70	0.0773333	0.0753333	0.0743333	0.0775	0.0788333	0.0795	0.0775	0.0791667	0.0768333	0.0778333	0.0785	0.0758333	0.0845	0.08	0.0773333	0.0846667	0.0805	0.0778333	0.0843333	0.079	0.0771667	0.077	0.078	0.077
80	0.0766667	0.0751667	0.0743333	0.0785	0.079	0.0796667	0.0786667	0.0795	0.0768333	0.0783333	0.0785	0.076	0.0858333	0.0801667	0.0773333	0.0856667	0.0811667	0.078	0.0853333	0.0795	0.0773333	0.078	0.078	0.078
90	0.0768333	0.0751667	0.074	0.0793333	0.0796667	0.0795	0.0795	0.0798333	0.0773333	0.0791667	0.0791667	0.0761667	0.087	0.0811667	0.0776667	0.0873333	0.0821667	0.0778333	0.0863333	0.0798333	0.0775	0.078	0.079	0.078
100	0.0766667	0.0755	0.0743333	0.0803333	0.0803333	0.08	0.0803333	0.0808333	0.0775	0.08	0.0798333	0.0766667	0.0885	0.0818333	0.078	0.0883333	0.0835	0.0786667	0.0875	0.0806667	0.078	0.079	0.079	0.079
110	0.0775	0.0753333	0.0745	0.0815	0.0806667	0.0805	0.0815	0.0811667	0.078	0.081	0.0801667	0.0766667	0.0908333	0.0826667	0.0786667	0.0896667	0.0843333	0.079	0.0888333	0.0806667	0.0781667	0.079	0.079	0.079
120	0.077	0.076	0.074	0.0823333	0.0818333	0.0796667	0.0825	0.0823333	0.078	0.082	0.081	0.0768333	0.0925	0.084	0.079	0.0918333	0.086	0.0791667	0.0905	0.0815	0.0781667	0.08	0.08	0.08
130	0.0768333	0.0755	0.0745	0.0841667	0.0823333	0.0801667	0.0841667	0.083	0.0785	0.0836667	0.0818333	0.0776667	0.095	0.085	0.0798333	0.0945	0.0871667	0.0798333	0.0928333	0.0825	0.079	0.08	0.08	0.08
140	0.0771667	0.076	0.074	0.086	0.0836667	0.08	0.0856667	0.0843333	0.0788333	0.0853333	0.0833333	0.0776667	0.0975	0.087	0.08	0.0973333	0.0896667	0.0805	0.095	0.084	0.0791667	0.081	0.081	0.081
150	0.0771667	0.0758333	0.0741667	0.088	0.0846667	0.0801667	0.0886667	0.0853333	0.0798333	0.088	0.084	0.0786667	0.101	0.0881667	0.081	0.101833	0.0918333	0.0815	0.0986667	0.0845	0.08	0.082	0.082	0.082
160	0.0773333	0.0758333	0.0741667	0.0908333	0.0858333	0.0811667	0.0906667	0.0866667	0.0808333	0.09	0.0853333	0.0795	0.105	0.0906667	0.082	0.106167	0.0946667	0.0823333	0.101833	0.0856667	0.0811667	0.083	0.083	0.083
170	0.0773333	0.0753333	0.0741667	0.093	0.0875	0.082	0.094	0.0883333	0.082	0.093	0.0868333	0.0798333	0.1095	0.0933333	0.0831667	0.112333	0.0983333	0.0835	0.105833	0.0873333	0.0818333	0.084	0.084	0.084
180	0.077	0.0756667	0.0743333	0.0971667	0.0895	0.0831667	0.0978333	0.0905	0.0833333	0.097	0.089	0.0811667	0.115167	0.0961667	0.085	0.119833	0.102	0.0851667	0.1115	0.0886667	0.0826667	0.085	0.086	0.086
190	0.0773333	0.0755	0.0746667	0.100833	0.0913333	0.0836667	0.101833	0.0926667	0.0845	0.1005	0.091	0.0828333	0.122833	0.1	0.0863333	0.128167	0.1065	0.0868333	0.117833	0.0906667	0.084	0.087	0.087	0.087
200	0.0773333	0.0756667	0.0741667	0.1055	0.094	0.0846667	0.107167	0.0955	0.0858333	0.105167	0.0933333	0.0835	0.131	0.103833	0.0881667	0.139167	0.112333	0.0883333	0.125167	0.093	0.085	0.089	0.089	0.09
210	0.0773333	0.0756667	0.0743333	0.1105	0.097	0.0863333	0.112667	0.0988333	0.0876667	0.1105	0.0966667	0.0848333	0.135	0.109	0.0901667	0.149667	0.119667	0.0903333	0.1335	0.096	0.0866667	0.092	0.092	0.092
220	0.0766667	0.076	0.0745	0.116333	0.101	0.0883333	0.119333	0.102667	0.09	0.117333	0.100333	0.0866667	0.146167	0.115833	0.093	0.158167	0.127833	0.0928333	0.143833	0.0993333	0.0886667	0.094	0.095	0.095
230	0.0768333	0.0758333	0.0746667	0.124167	0.104333	0.0905	0.128	0.107	0.0925	0.1255	0.104167	0.0883333	0.155833	0.123167	0.0961667	0.170833	0.137833	0.0968333	0.157167	0.103	0.0908333	0.097	0.097	0.098
240	0.0775	0.0755	0.0741667	0.132	0.108667	0.0928333	0.137167	0.112333	0.0955	0.1345	0.109	0.0908333	0.1705	0.131667	0.0993333	0.182	0.146833	0.1005	0.170833	0.107333	0.0936667	0.102	0.101	0.102
250	0.0771667	0.076	0.0745	0.1415	0.1145	0.096	0.148	0.118667	0.0988333	0.145667	0.1155	0.0936667	0.185667	0.136333	0.103667	0.199667	0.1505	0.104667	0.183167	0.113	0.0965	0.106	0.106	0.106
260	0.0771667	0.0756667	0.0745	0.153167	0.120833	0.0993333	0.161667	0.126167	0.102833	0.158167	0.121833	0.0966667	0.189167	0.145	0.109	0.214333	0.171167	0.110333	0.190833	0.118667	0.1	0.11	0.111	0.111
270	0.0773333	0.0758333	0.0745	0.165833	0.128333	0.103	0.178333	0.135167	0.108	0.173167	0.13	0.100667	0.222167	0.156833	0.1155	0.231667	0.176167	0.116667	0.201167	0.125833	0.103833	0.116	0.117	0.118
280	0.0773333	0.0756667	0.0741667	0.178	0.136667	0.107667	0.1835	0.145333	0.1135	0.186833	0.139833	0.104833	0.221833	0.168167	0.123667	0.239333	0.194833	0.124667	0.221333	0.135	0.109333	0.124	0.124	0.125
290	0.0773333	0.0758333	0.0743333	0.194667	0.147167	0.113167	0.198	0.157333	0.120333	0.202	0.1505	0.110667	0.247667	0.1755	0.131667	0.263	0.206667	0.1345	0.2395	0.144833	0.115	0.133	0.133	0.134
300	0.0773333	0.076	0.0745	0.198333	0.159333	0.119333	0.22	0.172833	0.128333	0.208	0.163167	0.116667	0.248667	0.186833	0.136667	0.27	0.221667	0.145333	0.2555	0.156833	0.121333	0.142	0.142	0.144
310	0.0773333	0.0758333	0.0745	0.223833	0.170667	0.126667	0.2385	0.183833	0.137833	0.2185	0.173333	0.124333	0.252167	0.194167	0.147	0.297833	0.240333	0.153167	0.2705	0.170667	0.129667	0.154	0.155	0.157
320	0.0771667	0.076	0.0746667	0.242667	0.182	0.134833	0.263	0.198	0.1495	0.233167	0.197	0.1335	0.279833	0.2	0.154833	0.309333	0.246	0.168333	0.282167	0.181333	0.1385	0.17	0.168	0.172
330	0.0776667	0.0756667	0.0743333	0.253167	0.1955	0.145333	0.285333	0.2165	0.162333	0.251667	0.2135	0.144	0.284833	0.214667	0.171667	0.325667	0.250167	0.184667	0.307333	0.193833	0.149667	0.184	0.181	0.187
340	0.0773333	0.0758333	0.0748333	0.258667	0.216667	0.157333	0.2715	0.236167	0.176333	0.261333	0.220833	0.157167	0.280333	0.2245	0.183	0.331	0.2495	0.187	0.318833	0.207333	0.163667	0.189	0.182	0.191
350	0.0775	0.0758333	0.0745	0.284	0.2355	0.168333	0.273667	0.2635	0.184667	0.267	0.2425	0.166667	0.3045	0.223667	0.192	0.3215	0.249167	0.2125	0.325667	0.223167	0.176833	0.208	0.202	0.207
360	0.0775	0.076	0.0745	0.2755	0.248667	0.187167	0.2705	0.257833	0.221333	0.258833	0.257333	0.19	0.306333	0.22	0.2035	0.320833	0.25	0.219167	0.3255	0.246	0.195833	0.215	0.216	0.21
370	0.0771667	0.0761667	0.0745	0.29	0.262167	0.199667	0.278333	0.254667	0.231833	0.261667	0.253667	0.213167	0.303167	0.229833	0.211333	0.327833	0.253333	0.238333	0.333333	0.238833	0.2105	0.238	0.238	0.24
380	0.0773333	0.076	0.0745	0.29	0.254667	0.229	0.284333	0.2635	0.266	0.264667	0.253333	0.224667	0.3045	0.236	0.2285	0.329167	0.256167	0.240833	0.332	0.232167	0.220333	0.254	0.258	0.247
390	0.0771667	0.076	0.075	0.308333	0.270667	0.246167	0.295667	0.270833	0.2795	0.267333	0.2535	0.233667	0.3085	0.236333	0.242	0.3285	0.2595	0.2455	0.335833	0.232	0.227	0.264	0.259	0.253
400	0.0773333	0.0763333	0.0745	0.3245	0.292333	0.265	0.308167	0.276333	0.2685	0.276167	0.257333	0.246833	0.3165	0.2365	0.228167	0.331167	0.264833	0.250833	0.343	0.236	0.233333	0.26	0.263	0.255
410	0.0776667	0.076	0.0745	0.349167	0.3105	0.260833	0.316	0.279	0.265667	0.2765	0.2595	0.2565	0.3175	0.2365	0.234	0.335	0.2665	0.252333	0.349333	0.2385	0.229833	0.263	0.262	0.262
420	0.0778333	0.0761667	0.0745	0.3745	0.323167	0.265167	0.328833	0.289	0.273333	0.280667	0.261167	0.254833	0.3165	0.238167	0.238	0.341667	0.272333	0.256833	0.349333	0.242833	0.226833	0.266	0.27	0.26
																										PANEL B - 44 C - right - end points
PANEL B - 44 C - left				Cell growth (OD600)
Time (min)	Mediuml			Control			WT			R78A R148A			R148A R296A			R78A R296A			TripleRA			DED				Medium	Control	WT	R78A R148A	R148A R296A	R78A R296A	TripleRA	DED
0	0.0795	0.0796667	0.079	0.0793333	0.0798333	0.0798333	0.08	0.0798333	0.0795	0.0806667	0.0798333	0.0788333	0.0813333	0.0805	0.0795	0.0813333	0.0805	0.0791667	0.0825	0.0805	0.0795	0.07	0.0758333	0.0763333		0.078	0.118167	0.3235	0.0946667	0.149667	0.106667	0.0991667	0.196333
10	0.0768333	0.0785	0.0781667	0.0768333	0.078	0.079	0.0778333	0.078	0.0786667	0.0778333	0.078	0.0778333	0.0786667	0.0786667	0.0785	0.0788333	0.0788333	0.0783333	0.0785	0.079	0.0783333	0.069	0.0756667	0.0771667		0.0785	0.0953333	0.250833	0.0841667	0.122833	0.0898333	0.09	0.1995
20	0.077	0.0778333	0.0778333	0.077	0.0778333	0.079	0.0778333	0.078	0.0791667	0.0776667	0.0781667	0.0781667	0.0783333	0.0786667	0.0785	0.0785	0.0786667	0.0786667	0.0786667	0.079	0.0786667	0.0685	0.0748333	0.0763333		0.0786667	0.113667	0.254167	0.0866667	0.1215	0.0893333	0.0878333	0.193
30	0.0766667	0.0776667	0.0773333	0.0771667	0.0776667	0.0786667	0.0776667	0.0778333	0.0788333	0.0778333	0.078	0.0776667	0.0781667	0.0786667	0.0783333	0.0785	0.0786667	0.0783333	0.0788333	0.079	0.0781667	0.068	0.0748333	0.0765
40	0.0766667	0.0778333	0.0775	0.0778333	0.0776667	0.0791667	0.0781667	0.0778333	0.0785	0.0778333	0.0778333	0.0776667	0.0788333	0.0785	0.0783333	0.0793333	0.0788333	0.0785	0.0791667	0.079	0.0785	0.0681667	0.075	0.0763333
50	0.0768333	0.0776667	0.0778333	0.0783333	0.0776667	0.0793333	0.0788333	0.0778333	0.0793333	0.0788333	0.0775	0.0783333	0.0793333	0.079	0.0791667	0.08	0.0788333	0.0793333	0.08	0.079	0.079	0.0676667	0.0755	0.0766667
60	0.077	0.0776667	0.0778333	0.0793333	0.078	0.08	0.0795	0.078	0.0793333	0.0795	0.0778333	0.0785	0.0805	0.0791667	0.0791667	0.0811667	0.0795	0.0796667	0.0808333	0.0796667	0.0791667	0.0686667	0.076	0.0768333
70	0.077	0.0775	0.0776667	0.0806667	0.078	0.0803333	0.081	0.078	0.0801667	0.0806667	0.0781667	0.0786667	0.0816667	0.0795	0.08	0.082	0.08	0.0803333	0.0823333	0.0798333	0.0796667	0.0685	0.0761667	0.0775
80	0.0768333	0.0776667	0.0776667	0.0821667	0.0785	0.0813333	0.0823333	0.0788333	0.0805	0.0816667	0.0783333	0.0793333	0.0823333	0.0803333	0.0805	0.0826667	0.0805	0.0808333	0.0831667	0.08	0.08	0.0693333	0.076	0.0785
90	0.077	0.0778333	0.0778333	0.0836667	0.079	0.0823333	0.0846667	0.0793333	0.0818333	0.0825	0.0791667	0.0798333	0.0836667	0.081	0.0815	0.0831667	0.081	0.0811667	0.084	0.0806667	0.0805	0.0698333	0.0768333	0.0795
100	0.0753333	0.0775	0.078	0.0838333	0.0791667	0.0836667	0.0855	0.0798333	0.0836667	0.0821667	0.0793333	0.0803333	0.0831667	0.0818333	0.082	0.0821667	0.0815	0.0816667	0.0835	0.081	0.0813333	0.0705	0.078	0.0811667
110	0.0773333	0.0781667	0.078	0.0878333	0.0803333	0.086	0.0908333	0.0813333	0.086	0.0853333	0.08	0.0813333	0.0863333	0.083	0.0835	0.0845	0.082	0.0823333	0.0871667	0.0818333	0.082	0.0716667	0.079	0.0835
120	0.0771667	0.0781667	0.0775	0.0906667	0.0808333	0.0871667	0.0961667	0.0821667	0.0886667	0.0871667	0.0806667	0.0816667	0.0876667	0.084	0.0843333	0.0853333	0.0825	0.0826667	0.088	0.082	0.082	0.0731667	0.0801667	0.0873333
130	0.0778333	0.0783333	0.078	0.0938333	0.0816667	0.0896667	0.103333	0.0841667	0.0931667	0.0893333	0.0813333	0.0828333	0.09	0.085	0.0858333	0.0865	0.0826667	0.083	0.0898333	0.0828333	0.0828333	0.075	0.0823333	0.0913333
140	0.0773333	0.0781667	0.0778333	0.0975	0.0825	0.0921667	0.112833	0.087	0.0996667	0.0911667	0.0816667	0.0838333	0.0925	0.087	0.0876667	0.0865	0.0833333	0.0835	0.092	0.0836667	0.0833333	0.078	0.0848333	0.098
150	0.0771667	0.0781667	0.078	0.101333	0.0836667	0.0951667	0.125667	0.0903333	0.108333	0.0945	0.0825	0.0855	0.0946667	0.0883333	0.0903333	0.0873333	0.084	0.0843333	0.0936667	0.0841667	0.0845	0.0821667	0.0886667	0.106667
160	0.0773333	0.0781667	0.078	0.106167	0.0846667	0.0981667	0.144167	0.0951667	0.121167	0.0973333	0.0836667	0.0863333	0.0966667	0.0906667	0.092	0.0883333	0.0843333	0.0855	0.0956667	0.0843333	0.0855	0.0876667	0.0931667	0.119333
170	0.0776667	0.0778333	0.0778333	0.11	0.0858333	0.102	0.162333	0.1015	0.138	0.0991667	0.0841667	0.0881667	0.0988333	0.0931667	0.0961667	0.0896667	0.0855	0.086	0.0983333	0.0856667	0.0863333	0.0961667	0.100667	0.136833
180	0.0773333	0.0778333	0.0781667	0.116333	0.0871667	0.104833	0.178667	0.1115	0.154333	0.101167	0.085	0.0895	0.102167	0.0971667	0.0991667	0.091	0.0856667	0.0873333	0.100167	0.0861667	0.0868333	0.106833	0.109833	0.154333
190	0.0773333	0.0786667	0.0781667	0.121833	0.0891667	0.109167	0.193667	0.124667	0.169833	0.101667	0.0865	0.0901667	0.105167	0.1005	0.103333	0.0921667	0.0876667	0.0881667	0.101667	0.0876667	0.088	0.12	0.122667	0.171667
200	0.0773333	0.0785	0.078	0.127333	0.0905	0.1125	0.211167	0.141167	0.184	0.1025	0.087	0.0903333	0.110167	0.104	0.107	0.0945	0.0886667	0.0896667	0.1045	0.0881667	0.0886667	0.133	0.139833	0.188833
210	0.0778333	0.0781667	0.0781667	0.132	0.092	0.116333	0.2285	0.157667	0.198167	0.102667	0.0868333	0.0911667	0.113833	0.1065	0.109	0.0963333	0.089	0.0906667	0.106333	0.0886667	0.0893333	0.144833	0.156833	0.2025
220	0.078	0.0781667	0.0778333	0.1375	0.0933333	0.118667	0.242833	0.173333	0.208667	0.103	0.0873333	0.0901667	0.118833	0.109167	0.111	0.0988333	0.0901667	0.0915	0.106333	0.0893333	0.0901667	0.155333	0.176667	0.205
230	0.078	0.078	0.078	0.137	0.095	0.120833	0.256	0.188833	0.215333	0.102333	0.0863333	0.0903333	0.122833	0.1105	0.1115	0.101167	0.0906667	0.0918333	0.107	0.0898333	0.0898333	0.167	0.192	0.2025
240	0.078	0.0788333	0.0783333	0.134333	0.0958333	0.123667	0.266667	0.202167	0.222167	0.100833	0.0871667	0.0901667	0.1265	0.112833	0.112833	0.103167	0.0918333	0.0921667	0.104667	0.0905	0.0898333	0.176333	0.204833	0.201667
250	0.078	0.0788333	0.0778333	0.131667	0.0965	0.123	0.276167	0.211333	0.228333	0.1005	0.0865	0.0893333	0.127	0.112333	0.114	0.105667	0.0923333	0.0923333	0.103	0.0903333	0.0896667	0.179833	0.205833	0.199
260	0.078	0.0785	0.0785	0.128167	0.0958333	0.1235	0.282667	0.216667	0.234333	0.1005	0.0856667	0.0891667	0.127333	0.113	0.1135	0.1065	0.0916667	0.0925	0.100167	0.0905	0.0898333	0.180833	0.203667	0.1975
270	0.0776667	0.0783333	0.0786667	0.1245	0.0958333	0.1215	0.290667	0.222667	0.237167	0.0986667	0.0853333	0.0888333	0.127	0.113167	0.114167	0.107833	0.0911667	0.0918333	0.0976667	0.0893333	0.0893333	0.184	0.204	0.194
280	0.0781667	0.0788333	0.078	0.122	0.0955	0.119833	0.298167	0.2295	0.238833	0.0966667	0.0853333	0.0885	0.1265	0.115	0.115	0.108167	0.0911667	0.0911667	0.0965	0.09	0.088	0.187667	0.203	0.193833
290	0.0778333	0.0786667	0.0785	0.119333	0.0943333	0.118167	0.302667	0.235333	0.245	0.096	0.0848333	0.0883333	0.1255	0.115667	0.115833	0.108667	0.091	0.0913333	0.0951667	0.09	0.0886667	0.190333	0.203	0.193
300	0.078	0.0783333	0.0783333	0.118	0.0945	0.115833	0.307333	0.237333	0.246333	0.0953333	0.0845	0.0876667	0.1265	0.115833	0.116667	0.108	0.0898333	0.0908333	0.095	0.0886667	0.0885	0.193	0.203	0.192
310	0.078	0.079	0.0783333	0.116667	0.0935	0.1145	0.311333	0.240333	0.248167	0.0948333	0.0848333	0.0873333	0.128	0.118	0.118167	0.107833	0.0903333	0.0901667	0.095	0.0893333	0.0878333	0.194667	0.203167	0.190833
320	0.0781667	0.0786667	0.078	0.115833	0.093	0.1135	0.313167	0.244	0.25	0.0943333	0.0843333	0.0871667	0.130833	0.119333	0.120333	0.106667	0.09	0.0893333	0.095	0.0895	0.0878333	0.196667	0.201833	0.187667
330	0.0778333	0.0785	0.0785	0.115833	0.094	0.113667	0.3185	0.246833	0.249167	0.0945	0.0845	0.0866667	0.136167	0.120833	0.120333	0.106	0.0896667	0.0896667	0.0956667	0.0895	0.0878333	0.197833	0.2005	0.187667
340	0.078	0.0785	0.0783333	0.116333	0.0938333	0.113	0.322167	0.247	0.250167	0.0943333	0.084	0.0865	0.1415	0.121	0.121333	0.106	0.09	0.0893333	0.097	0.0891667	0.0875	0.197167	0.200167	0.1885
350	0.078	0.0785	0.0786667	0.118167	0.0953333	0.113667	0.3235	0.250833	0.254167	0.0946667	0.0841667	0.0866667	0.149667	0.122833	0.1215	0.106667	0.0898333	0.0893333	0.0991667	0.09	0.0878333	0.196333	0.1995	0.193

## Sheet: Figure 5
FIGURE 5
Panel A - Ethidium fluorescence (a.u.)																																						PANEL A - Histogram - end levels
Time (s)	Control		WT			R78A			R148A			R296A			R78A R148A			R148A R296A			R78A R296A			TripRA			DED				WT + G907		K299A				Control	WT	R78A	R148A	R296A	R78A R148A	R148A R296A	R78A R296A	TripRA	DED	WT+G907	K299A
1	189.194	183.223	189.835	189.232	189.707	189.454	187.927	187.141	194.582	190.789	188.605	190.432	193.662	191.151	190.215	191.161	190.819	190.803	192.317	192.311	188.135	190.744	189.336	189.889	190.689	189.151	186.99	187.9	190.128	193.859	185.478	188.562	189.323	189.582	189.651		190.814	174.629	161.02	165.214	161.515	157.5	170.32	155.658	146.937	182.417	198.46	147.033
2	189.312	180.993	189.744	189.345	189.25	190.769	187.853	187.518	194.659	191.413	189.42	190.403	193.422	190.887	190.175	191.261	190.758	190.21	192.316	191.88	187.155	190.682	190.295	189.049	191.45	189.221	186.72	187.735	190.512	193.537	187.254	188.182	189.127	189.829	189.204		199.118	168.26	167.541	155.405	152.991	152.113	165.89	162.724	140.231	188.269	200.093	146.081
3	189.935	180.048	189.795	190.68	189.897	190.639	188.685	187.152	195.161	192.647	190.453	190.144	193.348	190.85	191.271	192.365	190.989	190.162	192.669	191.713	187.183	191.43	190.085	189.326	191.058	190.047	187.396	187.802	191.583	193.816	187.528	188.459	190.131	190.131	190.143		201.324	169.409	167.398	153.892	162.714	154.693	164.83	159.67	146.655	181.208	223.478	148.308
4	190.027	181.338	189.983	191.011	190.29	190.649	189.243	187.867	195.344	192.136	190.315	189.491	192.663	191.161	191.29	191.519	191.21	190.009	193.669	191.192	187.418	191.505	190.535	189.405	190.843	189.867	188.423	187.914	192.679	192.932	187.942	189.485	190.353	190.287	190.104
5	191.306	181.283	189.949	190.927	189.963	190.122	189.938	188.126	195.359	191.252	190.172	189.197	193.373	191.066	191.358	191.688	191.198	190.786	193.518	191.007	187.856	192.5	190.216	189.161	190.183	189.393	189.29	187.922	191.91	193.651	187.943	189.498	189.699	189.797	189.677
6	189.816	182.114	190.208	190.23	189.827	190.046	189.972	188.651	194.787	190.68	189.511	189.736	193.97	191.976	190.396	191.705	190.111	190.691	192.914	190.778	188.557	193.083	190.307	189.151	190.836	189.382	190.388	188.635	190.988	194.372	189.153	190.189	189.967	189.901	190.077
7	189.903	181.837	189.701	189.333	189.635	190.164	189.951	188.765	195.85	189.546	188.815	190.571	194.796	192.171	188.432	191.048	189.883	190.447	193.182	191.126	188.212	193.2	190.228	189.643	191.276	190.217	189.331	188.934	189.466	194.263	189.148	190.248	188.392	188.343	190.33
8	188.998	182.009	190.356	188.841	189.655	190.194	190.75	188.459	196.185	189.617	188.743	190.855	194.163	191.716	188.863	190.486	189.123	189.976	193.516	190.928	189.313	193.103	190.296	190.602	192.159	191.122	188.973	188.941	189.405	194.376	188.638	190.687	191.071	190.665	190.441
9	189.821	182.191	189.872	189.385	188.899	190.665	190.873	188.67	196.936	189.831	189.296	189.958	193.746	191.386	189.494	190.487	189.326	190.903	194.132	190.962	189.205	192.385	190.308	191.089	191.948	190.772	187.811	188.691	190.6	194.946	188.088	190.662	188.396	190.337	187.464
10	189.999	188.548	190.328	189.468	188.877	191.163	191.289	187.33	195.654	189.682	189.824	189.117	193.292	191.518	191.033	191.798	190.475	190.051	193.478	191.604	189.626	192.528	189.695	190.827	191.945	190.639	188.675	188.417	189.832	195.486	186.767	191.279	186.312	189.55	187.899
11	190.495	188.484	188.98	189.971	189.612	191	190.698	187.422	195.586	189.526	189.409	188.799	192.805	191.409	190.873	191.448	190.646	190.407	193.315	191.797	189.373	191.987	189.001	190.977	191.63	189.827	188.403	188.648	189.554	195.405	186.839	192.293	190.65	190.452	190.291
12	191.241	188.404	189.272	189.021	189.799	191.12	190.468	187.565	195.484	189.479	188.89	189.534	192.604	191.592	191.28	191.136	191.797	190.399	193.737	192.219	188.521	191.929	188.439	191.071	190.712	190.543	187.803	188.663	189.304	194.828	187.565	192.562	189.735	190.515	189.996
13	191.498	187	189.771	189.45	190.065	190.784	190.138	188.744	195.474	189.741	189.528	189.888	192.669	191.414	191.968	190.344	190.542	191.108	193.478	192.023	188.398	192.105	188.203	190.823	191.027	190.128	188.035	188.995	189.846	194.543	188.439	191.768	190.487	190.613	190.441
14	191.285	186.634	190.021	189.671	189.674	191.093	189.903	189.569	194.671	189.937	189.736	190.417	192.744	191.984	192.851	190.992	191.214	192.095	193.897	192.347	188.084	192.532	188.254	191.142	190.519	190.935	187.851	189.441	190.09	193.549	188.728	191.75	188.206	187.28	189.94
15	191.739	186.909	190.155	189.711	189.79	191.43	189.344	189.816	193.993	190.221	190.146	190.701	193.044	191.962	191.77	191.218	190.943	191.968	193.738	191.809	187.799	192.357	189.051	190.491	191.526	190.799	188.625	189.96	190.265	193.522	187.829	191.571	189.495	190.832	189.601
16	191.88	187.606	189.681	189.367	189.818	192.181	189.541	189.443	194.414	189.571	190.171	190.625	193.584	192.286	191.215	192.306	191.395	191.852	194.316	190.924	188.21	192.183	189.223	191.359	191.301	191.522	188.808	189.778	189.553	193.605	187.542	192.786	190.866	189.405	190.144
17	191.502	188.318	189.96	188.622	189.401	192.039	190.373	189.343	194.448	189.188	190.11	189.707	193.869	191.841	190.623	192.312	190.99	190.819	193.813	191.268	188.093	193.02	190.381	190.659	192.317	191.427	189.427	189.295	189.178	194.297	187.543	192.203	189.978	190.835	190.66
18	190.828	188.734	190.15	189.874	190.167	191.682	191.188	189.142	194.776	190.13	190.368	189.422	193.529	192.427	191.474	193.252	191.084	190.623	192.975	192.217	189.19	192.636	190.781	191.092	192.733	190.99	190.077	188.831	190.251	194.556	187.734	192.258	191.255	191.136	191.163
19	190.06	188.745	189.799	191.142	190.194	191.295	191.225	189.531	195.088	191.144	190.627	190.533	193.597	192.327	191.938	192.526	191.117	191.391	192.542	193.391	188.718	192.384	190.719	190.633	192.814	191.105	189.523	189.444	191.587	194.832	187.646	191.742	190.719	191.027	190.838
20	190.056	189.28	190.453	192.298	190.552	192.053	190.595	189.961	195.773	191.909	191.046	191.339	194.215	193.007	191.546	191.744	191.344	191.73	193.417	193.456	190.076	191.581	190.359	190.58	192.589	190.676	189.848	189.905	192.889	194.738	188.135	192.277	189.487	190.102	190.425
21	189.763	189.27	189.678	191.59	189.607	192.927	190.235	190.152	196.135	191.15	190.671	190.702	194.611	191.944	191.197	191.253	191.152	192.208	193.759	192.952	189.119	192.334	189.939	190.503	191.66	191.275	190.218	189.551	191.202	194.632	188.428	192.855	190.403	191.041	190.538
22	189.981	189.527	190.343	191.162	189.963	192.995	190.44	189.68	196.282	190.688	189.669	190.156	194.183	191.723	191.275	191.765	191.348	192.038	194.081	192.815	189.732	192.952	190.046	190.559	191.378	191.182	190.651	189.908	190.943	195.112	189.009	192.793	190.812	190.898	191.073
23	190.432	189.274	189.839	190.9	189.62	192.831	191.218	189.872	196.483	190.227	189.755	188.401	193.529	190.866	192.21	193.259	191.241	192.04	193.854	192.752	189.11	192.923	189.791	191.153	191.562	190.813	190.661	190.032	190.337	195.372	188.377	192.925	190.103	189.497	190.467
24	191.24	189.988	190.604	191.108	190.63	191.564	191.884	189.865	197.092	190.79	189.975	188.873	193.406	191.276	192.798	192.222	190.949	192.334	193.764	193.323	190.297	192.677	189.837	191.024	192.409	190.043	190.233	191.401	190.877	195.882	187.852	192.136	191.018	190.928	191.175
25	191.835	190.38	190.46	191.315	190.946	191.644	191.723	190.979	197.679	190.902	190.308	189.113	193.718	191.479	193.234	191.47	191.047	192.397	193.679	193.43	190.517	192.433	190.196	191.122	192.414	189.682	190.567	192.074	190.848	194.998	187.984	192.424	189.078	190.559	189.523
26	191.611	191.043	190.957	190.548	191.016	191.576	191.316	190.524	197.692	190.802	191.005	191.067	193.916	191.831	193.426	191.363	190.734	192.447	194.35	193.074	190.783	193.039	190.069	191.446	192.027	190.322	191.134	191.804	190.706	195.583	187.905	192.131	190.914	190.461	190.529
27	191.471	190.811	190.203	190.785	189.974	192.148	190.861	190.52	197.214	190.066	191.488	191.312	194.182	192.097	193.562	191.991	191.742	191.624	194.838	192.685	190.418	193.539	190.587	191.519	191.078	190.413	191.493	191.66	189.555	194.696	187.491	192.999	190.767	190.8	190.635
28	191.215	190.789	190.437	190.649	189.139	192.175	190.796	189.539	196.496	189.809	192.134	190.447	193.964	191.56	193.286	192.756	191.071	192.074	194.627	191.861	190.289	193.972	190.484	191.705	190.719	190.521	191.742	191.039	189.262	195.482	187.473	193.311	189.909	190.778	189.987
29	191.03	189.765	190.493	190.671	189.624	191.5	190.653	189.674	196.027	190.228	191.757	189.168	194.43	191.94	193.244	191.838	191.744	192.407	194.068	192.581	190.09	194.269	190.99	191.281	190.763	190.751	191.544	191.384	190.169	194.762	188.128	193.046	190.298	190.452	190.427
30	189.804	190.014	190.852	190.449	190.268	191.685	190.93	190.161	195.416	190.509	191.906	189.201	194.285	192.434	193.536	191.843	190.916	192.254	194.267	192.811	189.933	194.172	189.617	190.997	190.809	190.763	190.973	190.476	190.642	195.518	188.835	193.016	186.676	190.083	187.085
31	190.662	190.353	189.888	190.729	190.71	191.123	191.041	191.188	195.149	190.446	191.835	189.25	195.198	193.182	193.622	192.094	191.999	190.989	194.826	194.118	189.597	194.684	189.809	189.798	191.376	190.571	190.228	190.045	190.429	194.894	188.425	192.408	189.558	190.595	189.428
32	190.862	191.206	189.052	191.58	190.407	191.105	190.718	191.221	195.295	190.343	191.792	190.978	194.648	193.158	193.458	192.701	191.152	190.624	194.901	193.332	189.209	193.831	189.615	189.955	191.574	189.948	190.411	190.603	190.111	195.825	187.819	192.939	190.709	190.903	191.074
33	191.445	191.232	189.054	191.967	190.727	191.087	191.575	190.474	196.269	190.371	191.503	190.432	194.629	191.797	192.818	193.39	190.958	190.899	194.924	192.996	189.481	193.319	190.454	190	191.845	190.333	190.34	191.784	190.193	195.8	187.111	193.429	188.249	190.306	187.447
34	191.441	190.705	190.918	191.529	190.597	191.644	192.046	189.969	196.571	190.983	191.867	190.775	193.621	192.153	192.135	193.048	190.082	191.523	194.769	191.812	190.025	192.793	190.681	190.713	192.256	190.833	190.884	192.184	190.96	196.311	186.881	194.211	191.192	191.216	191.274
35	191.45	190.22	190.626	191.968	190.343	192.277	191.863	190.635	196.728	191.028	192.073	189.632	193.843	192.021	192.849	192.007	190.579	191.47	194.391	192.204	190.035	193.142	190.835	190.288	192.513	190.523	190.89	192.393	191.053	195.521	188.143	193.835	190.861	191.262	190.767
36	191.914	190.137	190.626	192.182	190.296	192.238	191.525	191.488	196.299	191.036	192.93	190.315	194.091	193.306	193.244	191.213	190.828	192.357	194.69	192.503	189.789	193.33	190.403	190.283	193.273	190.338	191.172	192.557	191.04	196.769	188.151	193.126	189.555	190.244	191.345
37	192.304	190.391	189.247	191.765	190.015	192.279	191.616	191.907	195.568	190.267	192.707	190.096	194.646	192.945	193.05	190.335	190.95	192.513	194.932	192.622	189.647	193.336	190.291	189.971	193.518	190.579	191.129	192.744	190.014	195.943	187.897	193.115	185.999	191.875	185.672
38	193.092	190.515	190.219	190.661	191.698	191.903	192.322	191.018	196.089	190.828	192.096	190.19	194.747	192.705	192.396	190.907	191.103	192.917	195.902	192.675	190.241	193.403	190.407	190.595	193.273	192.233	191.112	192.38	190.297	196.381	186.606	194.081	189.874	189.566	192.035
39	193.383	189.805	189.855	190.323	191.836	192.95	192.772	190.839	196.49	190.699	191.063	189.531	195.038	192.456	193.637	191.004	191.457	192.626	194.789	192.661	190.381	194.378	191.31	191.073	192.356	193.178	191.663	192.836	189.809	196.124	186.911	194.428	187.863	188.261	189.301
40	192.334	189.786	188.834	190.739	192.183	193.091	192.935	190.162	196.458	190.551	191.495	189.579	194.691	192.538	194.739	191.173	192.172	193.15	194.287	192.644	190.929	193.967	191.468	192.057	192.276	192.695	192.107	193.551	190.038	196.934	187.317	195.18	185.838	190.081	191.793
41	191.669	189.869	188.342	191.713	191.197	193.952	192.904	190.616	196.26	190.367	192.542	189.563	194.985	192.48	195.06	191.429	191.719	193.258	193.96	192.672	190.818	193.958	192.138	192.426	192.04	191.705	192.173	194.053	190.048	197.061	187.1	194.605	188.381	192.252	187.864
42	191.875	190.394	188.16	190.923	190.618	192.751	192.478	190.651	196.093	189.603	193.03	190.93	195.585	192.887	193.716	192.069	192.816	192.996	194.979	193.459	191.901	193.352	191.973	193.156	192.8	190.616	192.282	193.588	189.102	195.249	186.738	192.807	191.807	192.061	188.551
43	192.02	189.964	188.826	190.419	190.117	192.736	192.177	191.152	196.352	189.702	192.305	191.041	195.728	192.983	193.64	191.978	192.67	192.427	195.564	194.034	191.541	194.259	192.071	193.658	191.968	190.694	192.684	192.804	189.008	194.84	186.642	253.75	190.277	184.316	191.959
44	192.241	190.496	189.649	190.164	190.576	192.466	192.714	191.21	196.146	189.993	191.927	191.318	195.804	194.256	193.424	192.09	193.136	192.697	194.364	194.466	192.036	194.369	191.662	192.473	191.759	191.257	193.571	191.858	189.197	194.847	187.523	254.226	182.006	188.133	186.565
45	191.953	190.307	191.001	190.328	190.282	193.099	192.845	190.921	195.87	190.521	191.623	190.693	194.815	193.681	193.904	191.555	191.921	193.359	194.491	193.937	191.444	195.287	191.598	192.589	192.275	192.402	193.062	191.638	190.222	196.255	187.689	254.977	193.611	193.438	186.233
46	191.762	190.612	191.634	191.466	190.348	192.853	193.399	191.321	197.391	191.153	191.904	191.194	194.688	194.702	194.216	192.379	191.015	193.095	195.089	193.845	191.891	196.313	190.615	191.205	193.001	192.433	192.616	191.678	191.132	196.806	187.903	191.957	193.134	193.19	193.577
47	191.785	190.441	191.095	191.957	190.005	192.668	192.622	190.883	197.615	191.042	191.658	191.752	194.668	194.572	194.134	193.206	191.069	192.774	196.57	193.467	191.052	195.549	190.672	192.118	193.605	191.854	192.275	192.447	190.998	196.951	187.564	189.876	196.185	194.01	193.414
48	192.286	191	191.248	192.493	190.124	192.747	192.652	191.353	197.849	191.375	192.163	192.454	195.073	195.159	193.846	191.464	191.351	193.25	196.599	193.108	190.551	195.439	190.37	191.946	194.219	190.916	192.481	192.638	191.276	196.014	188.391	188.601	180.368	183.819	193.068
49	192.344	190.813	191.037	191.701	190.606	193.097	192.038	191.306	197.046	191.08	192.693	191.546	195.153	193.687	193.864	190.602	191.586	194.239	196.053	192.405	190.355	194.425	191.346	192.906	194.095	201.048	191.631	193.149	190.918	196.571	188.365	189.053	185.451	186.935	186.413
50	197.92	191.232	191.066	191.127	190.675	192.824	192.503	192.095	197.191	190.451	192.723	190.526	195.605	192.941	194.279	190	191.221	194.438	195.219	192.308	190.909	194.919	190.865	192.756	194.682	204.551	190.589	205.123	190.346	195.498	188.471	188.73	185.965	181.82	185.967
51	195.398	189.912	191	198.712	191.208	192.73	192.674	192.508	198.036	193.83	193.032	190.047	195.484	192.457	194.593	189.75	212.512	194.919	194.892	192.958	191.383	192.677	190.596	193.111	193.698	189.948	195.547	203.809	193.971	196.349	188.247	188.633	181.129	184.164	181.179
52	184.914	194.734	191.027	195.774	192.06	193.676	192.721	192.194	197.722	192.385	192.026	190.962	195.025	193.895	194.598	183.498	210.982	193.524	194.6	193.516	191.762	193.93	191.029	195.704	194.757	183.956	195.313	187.928	192.58	224.031	188.261	187.624	184.787	185.047	178.953
53	184.37	191.709	189.216	183.512	187.893	193.006	192.139	196.853	197.863	186.331	194.151	191.506	194.199	194.349	192.919	182.821	184.964	187.89	195.678	193.894	192.026	192.195	189.412	191.869	193.301	184.42	187.949	187.689	186.409	239.333	188.176	188.319	185.505	185.954	185.201
54	184.411	184.448	186.878	184.102	184.47	187.227	189.919	195.146	195.205	185.228	192.953	190.927	192.926	192.625	191.087	183.288	184.132	186.37	193.871	191.808	189.585	188.848	186.086	186.554	191.077	184.721	187.487	188.15	184.99	237.689	187.346	189.007	184.169	183.948	186.202
55	184.457	183.438	184.381	184.848	183.012	186.07	188.775	184.599	191.893	184.109	189.329	188.576	191.145	190.904	188.9	183.854	183.951	186.3	188.88	189.949	187.964	188.474	183.741	185.023	189.497	185.296	186.625	189.004	184.089	207.786	187.264	188.941	185.268	185.145	185.454
56	184.192	183.037	183.2	184.22	183.512	186.02	186.545	185.01	191.296	183.656	186.646	185.794	189.524	188.919	188.962	183.739	183.333	185.503	188.267	187.388	186.222	188.953	181.802	183.952	189.745	185.323	186.488	189.513	183.647	190.972	187.262	189.095	184.722	185.376	185.485
57	184.238	182.783	183.182	184.709	183.474	186.948	186.152	184.902	191.913	183.945	185.996	185.185	188.991	187.703	188.847	184.203	183.764	185.498	188.067	187.701	186.415	188.282	181.723	183.578	189.758	185.359	186.024	189.521	184.013	190.623	187.196	189.621	183.875	185.305	185.751
58	184.796	182.384	183.086	184.02	183.545	187.623	185.521	185.23	193.825	183.543	186.015	185.421	189.123	187.212	189.666	184.951	184.734	185.511	188.984	187.405	185.588	188.036	182.047	184.114	189.18	186.093	186.125	189.912	183.527	189.357	187.555	189.529	184.33	185.609	185.201
59	184.633	182.673	183.297	183.997	183.243	187.417	185.371	185.262	192.762	183.512	185.815	184.946	188.834	187.36	189.4	185.399	184.983	185.274	189.149	187.441	185.436	188.016	182.746	183.372	188.858	185.666	186.131	189.653	183.436	190.166	187.596	189.616	184.764	185.625	184.652
60	184.806	183.715	183.071	183.422	183.883	186.915	185.927	185.175	192.309	183.464	186.25	185.088	188.62	186.78	190.109	184.678	185.075	185.919	189.218	186.989	185.683	188.235	183.297	183.445	188.635	185.935	186.723	189.877	183.16	189.393	188.853	189.353	184.762	185.744	184.969
61	184.104	184.216	182.654	183.828	184.355	186.77	185.996	185.24	191.204	183.677	185.943	185.514	188.013	187.209	189.199	184.244	185.067	185.468	188.633	186.712	184.802	187.849	183.783	183.529	188.095	185.497	187.132	189.455	183.46	190.354	188.98	190.468	185.093	185.992	185.653
62	185.238	184.113	182.611	183.422	184.7	187.796	185.897	185.478	192.154	183.657	186.409	185.282	188.086	186.276	189.153	184.035	185.455	185.926	188.761	186.26	184.761	187.827	183.804	183.797	187.863	185.962	187.57	190.384	183.39	190.13	188.744	190.504	185.907	185.94	185.406
63	185.601	184.016	183.929	183.657	184.241	188.361	185.217	185.436	191.72	183.885	186.657	184.955	188.524	186.942	187.878	184.05	185.263	185.729	188.877	186.994	183.877	188.066	183.387	184.086	188.362	185.12	187.263	190.413	183.593	190.87	187.356	191.1	183.1	185.742	184.422
64	186.105	184.462	184.221	182.984	184.324	188.556	185.34	185.191	192.419	183.584	186.967	184.606	189.021	186.868	188.568	183.631	184.998	186.362	188.797	188.112	185.026	188.264	183.15	184.468	188.912	184.865	188.106	190.544	183.175	190.96	186.942	190.869	184.376	184.541	184.768
65	186.022	184.702	184.167	183.265	183.864	188.12	185.761	184.932	191.447	184.776	187.565	185.623	188.1	187.536	188.307	183.813	185.548	186.954	188.63	188.535	184.346	187.964	183.47	184.879	188.603	185.258	188.427	190.238	183.053	190.199	187.292	190.918	183.131	180.127	185.339
66	186.152	184.392	183.707	182.703	184.591	187.772	185.848	184.716	191.724	184.566	187.551	185.753	187.644	187.591	188.873	184.68	185.55	186.897	188.607	189.051	185.136	187.871	183.574	185.153	188.06	186.328	188.79	190.863	183.331	189.527	188.504	191.331	181.787	185.783	181.998
67	185.422	183.838	183.742	182.847	184.995	187.934	186.095	185.452	191.561	184.414	187.726	185.909	187.362	187.668	189.102	184.85	185.793	186.584	189.006	187.452	184.585	187.846	183.903	184.548	187.538	187.079	188.142	191.159	183.852	189.824	188.19	192.16	184.039	182.506	180.179
68	184.308	183.472	183.943	182.807	186.172	187.633	186.034	185.231	191.433	184.186	186.581	185.307	188.176	188.401	189.386	184.548	185.045	186.168	189.978	186.877	185.234	188.536	183.893	185.006	188.078	186.712	187.299	191.621	184.329	189.903	187.126	192.423	186.111	183.989	183.93
69	183.915	183.359	183.295	182.877	185.959	187.912	187.132	185.628	191.203	183.823	187.025	185.122	189.185	188.805	188.79	184.68	185.426	187.227	190.041	186.254	184.958	189.004	183.813	184.759	188.24	186.832	186.446	191.588	184.031	191.323	186.709	192.704	183.099	183.359	186.215
70	185.283	183.067	183.205	183.045	185.773	187.318	187.286	185.156	191.297	184.02	186.548	185.365	188.792	188.073	189.128	185.478	186.167	187.639	190.43	187.181	185.202	189.027	182.881	185.131	189.337	186.173	186.838	191.863	183.917	191.775	186.76	192.971	182.644	184.275	182.446
71	186.041	183.843	183.006	183.17	185.185	186.336	187.628	185.238	192.253	183.804	187.509	186.338	188.769	187.543	189.643	185.7	186.241	188.336	189.395	187.112	184.799	188.89	182.741	185.414	189.397	186.276	187.3	191.601	183.159	193.013	188.349	193.456	182.038	185.955	182.538
72	185.57	184.667	183.294	183.084	185.934	185.71	187.101	185.371	192.196	183.875	187.838	186.216	187.251	187.341	190.634	184.696	186.46	187.879	189.496	187	185.054	188.611	183.542	185.449	189.002	186.228	188.235	192.387	183.555	192.906	188.739	193.256	181.037	186.29	185.613
73	185.048	184.824	183.445	182.846	186.04	185.96	186.974	185.147	192.157	184.134	188.692	186.293	188.246	187.917	190.249	183.907	186.468	187.673	189.899	187.744	184.943	189.125	183.836	185.579	187.861	186.899	188.189	192.659	183.766	192.357	189.199	192.669	181.798	185.422	187.945
74	185.435	184.284	183.794	182.622	186.492	187.395	187.339	185.286	191.205	184.596	188.393	185.438	188.006	188.054	189.442	183.189	187.677	187.227	190.303	188.946	184.824	189.492	184.546	184.781	187.258	186.701	188.399	194.498	184.277	191.528	188.832	193.141	182.937	186.281	184.65
75	186.748	184.179	184.484	182.706	186.219	188.584	188.104	185.539	191.703	184.934	187.472	186.018	188.756	187.158	189.269	183.789	187.105	187.032	190.918	189.108	184.519	189.292	184.283	185.035	187.414	186.379	189.452	194.031	184.255	190.82	188.603	193.631	181.361	184.456	186.186
76	187.825	185.304	185.085	183.259	186.475	188.918	189.031	186.365	191.351	185.905	187.737	185.355	188.53	186.96	189.632	184.366	187.356	187.27	190.867	189.433	184.663	189.858	184.924	184.781	188.691	186.275	190.495	193.757	184.67	191.597	187.788	193.953	182.307	185.142	185.399
77	187.821	185.594	184.87	182.574	185.818	188.599	188.618	187.333	191.89	185.084	188.158	185.586	188.872	187.781	189.999	185.093	186.693	187.548	191.42	189.356	184.997	189.771	184.468	185.146	189.344	186.311	191.164	193.274	183.141	192.403	187.527	195.003	180.457	184.271	185.017
78	188.059	185.499	183.658	182.484	185.759	188.59	188.27	187.371	192.147	184.856	188.834	185.809	188.855	188.072	190.092	185.217	187.354	188.209	191.964	190.263	185.72	190.776	183.899	184.914	189.886	186.216	190.447	193.727	183.077	192.898	186.391	195.538	184.764	186.914	183.391
79	187.61	185.414	183.545	181.832	185.491	188.446	188.282	187.351	192.265	184.683	188.846	186.563	188.878	187.706	189.901	184.459	186.703	189.489	192.726	189.526	185.893	190.349	183.096	185.874	189.345	186.235	190.187	195.782	183.986	192.857	187.268	195.481	185	185.902	185.508
80	187.776	185.537	183.584	182.7	186.648	189.387	188.601	187.201	192.099	185.577	189.19	186.606	189.09	186.832	190.49	184.51	187.497	189.981	192.392	189.752	186.473	190.384	183.437	185.923	188.909	186.509	189.864	195.748	184.346	192.87	186.679	194.82	179.15	186.61	184.748
81	187.494	186.048	184.554	182.929	186.465	189.745	188.28	188.467	192.324	186.08	189.341	186.27	189.414	188.016	190.914	183.672	187.279	189.483	192.908	190.353	186.342	190.698	184.002	186.454	188.974	187.086	190.396	196.747	184.472	193.15	187.279	194.006	182.692	186.154	184.704
82	187.404	186.807	184.244	182.648	186.243	189.728	188.41	188.899	192.991	186.336	189.104	186.032	190.587	188.949	190.534	184.536	187.278	188.973	192.753	191.475	186.496	191.435	185.624	186.419	188.987	187.18	190.705	196.437	184.015	193.813	186.408	195.458	183.903	186.805	184.975
83	187.497	186.952	184.519	182.256	185.689	188.859	189.274	190.19	193.104	185.826	189.32	186.711	191.476	188.813	189.987	184.508	186.588	189.025	192.927	191.774	186.347	191.521	184.99	186.326	190.033	188.016	191.42	196.646	184.61	194.243	186.896	195.642	186.12	184.319	185.21
84	187.88	187.185	183.856	182.902	185.804	188.089	190.094	189.121	192.662	186.076	189.245	187.274	191.836	187.989	189.46	185.105	186.963	189.312	192.535	192.262	186.165	191.074	184.714	185.694	189.766	187.974	192.203	195.624	185.456	194.607	187.444	196.492	186.954	187.914	183.135
85	188.517	186.973	183.35	183.668	186.538	188.532	190.67	189.423	191.529	186.406	189.3	187.7	191.142	188.853	190.949	184.125	187.556	190.281	192.026	191.651	186.704	190.371	183.918	184.988	190.337	187.822	193.349	195.151	186.027	193.751	188.081	196.181	184.799	187.16	180.684
86	188.834	187.277	182.894	184.011	187.722	189.937	190.043	189.31	191.998	187.852	189.057	187.889	190.062	189.653	191.543	183.754	187.629	191.179	192.616	191.713	186.684	190.949	184.588	185.784	189.422	188.291	193.204	195.67	186.873	194.234	187.806	196.145	186.824	187.477	183.302
87	188.143	187.35	182.596	183.726	188.221	190.657	190.04	190.13	192.085	187.221	189.879	188.828	190.136	190.85	191.933	184.092	187.793	191.124	192.492	190.664	187.121	190.54	184.821	186.57	189.248	188.175	192.677	196.904	186.089	194.254	186.963	196.336	186.578	188.439	185.608
88	188.405	187.707	182.393	184.046	188.85	191.155	189.866	190.439	192.56	186.683	189.718	189.372	189.573	189.767	191.58	184.406	187.449	190.036	192.592	191.103	185.786	191.571	185.169	187.308	189.345	188.856	192.302	196.357	185.424	194.874	186.497	196.204	184.738	186.63	187.588
89	188.013	187.961	181.973	184.553	188.154	190.135	189.845	190.031	192.478	186.032	189.707	189.096	190.054	189.325	191.215	184.797	187.884	189.648	192.711	191.227	186.239	191.113	184.352	187.549	189.995	187.206	193.062	196.404	184.905	194.899	186.793	196.976	186.839	186.83	188.238
90	188.038	188.101	182.538	184.353	187.509	190.708	191.031	190.929	192.55	185.899	189.572	188.262	190.773	188.439	191.192	183.72	187.547	189.332	192.586	191.449	186.333	191.244	184.851	187.352	190.755	187.414	193.716	195.995	184.655	195.803	187.81	197.601	188.01	187.421	184.303
91	187.691	188.482	183.039	184.248	187.486	190.43	191.138	190.539	192.832	186.965	189.737	187.561	191.107	189.508	191.491	183.501	186.96	189.986	192.131	191.097	186.759	191.458	184.658	186.889	191.965	186.894	194.371	196.308	185.673	195.958	188.203	197.562	188.116	188.516	186.146
92	188.247	189.06	183.831	183.922	186.886	192.1	191.778	191.36	192.987	187.431	189.311	187.966	191.562	189.994	192.164	183.135	186.722	190.375	191.949	190.695	186.846	190.949	185.275	186.298	192.692	188.553	195.171	196.168	185.595	195.841	188.075	196.728	186.867	188.576	186.438
93	188.882	189.943	183.493	184.245	188.109	190.913	190.765	190.854	192.935	187.599	188.355	187.591	190.615	191.288	192.808	183.506	187.882	192.01	192.16	190.667	187.16	191.699	185.168	186.024	193.044	189.556	195.665	196.654	185.648	195.952	187.544	196.322	186.612	188.182	187.197
94	189.041	190.08	183.622	183.888	187.389	191.744	190.491	191.329	192.471	186.648	188.885	188.136	190.4	190.458	192.466	183.164	187.899	191.186	192.623	191.577	188.174	191.287	185.513	186.37	191.439	189.795	196.033	197.461	184.166	197.086	188.493	197.386	186.464	186.241	187.939
95	188.876	189.552	183.086	184.852	188.31	191.493	190.422	190.296	191.944	186.004	190.046	188.306	191.065	190.851	191.862	182.19	188.12	190.423	193.368	191.962	188.25	192.167	186.058	185.963	191.404	189.142	196.169	197.056	184.402	197.677	188.741	197.817	187.923	187.69	188.013
96	189.563	189.546	183.513	184.446	187.841	192.747	191.275	190.758	191.548	186.218	190.334	188.697	191.168	190.902	191.834	182.078	187.199	189.018	193.317	192.113	188.523	192.312	187.242	186.443	190.514	188.125	195.89	197.48	183.991	197.108	188.905	197.965	186.086	188.971	187.695
97	190.027	189.366	183.473	185.546	188.984	192.676	191.356	191.214	192.369	187.263	190.283	189.227	191.854	191.383	192.874	182.315	187.249	190.066	194.036	191.939	188.056	192.143	186.281	186.485	191.151	189.439	195.161	197.862	185.183	195.992	187.897	196.737	186.451	187.937	186.256
98	191.337	189.889	183.661	184.499	189.226	191.603	192.258	192.257	192.139	187.841	190.084	189.172	191.464	191.608	193.424	183.252	187.398	189.636	192.623	192.301	188.572	192.133	186.091	186.939	191.136	188.957	194.833	198.361	185.075	195.984	188.029	196.073	186.982	187.275	187.028
99	191.238	190.128	183.545	184.682	190.391	191.471	191.967	191.774	191.624	187.983	191.285	189.942	191.539	192.292	192.944	183.719	187.411	189.416	192.717	192.695	187.963	192.018	184.715	186.488	191.579	189.078	194.929	197.252	184.915	197.14	188.048	196.382	186.627	187.722	187.151
100	191.106	190.776	184.148	183.991	189.734	191.042	192.092	192.297	191.161	187.2	190.382	189.963	191.927	193.204	191.814	183.723	187.75	189.148	191.645	192.13	188.716	192.494	185.501	186.23	190.813	187.96	195.446	196.797	182.788	198.038	187.047	196.726	185.613	187.315	187.723
101	190.506	191.388	184.206	184.338	189.883	191.607	191.329	192.354	191.76	186.195	190.828	190.488	191.592	193.975	191.884	184.293	187.173	189.586	192.408	192.096	189.388	192.955	185.609	185.554	190.535	188.805	195.546	196.606	180.212	197.848	187.433	197.188	186.876	187.632	185.867
102	189.665	191.256	184.669	185.616	188.728	191.191	191.533	192.04	192.299	185.829	189.885	189.574	191.984	192.495	192.389	184.007	186.726	190.68	191.829	191.859	189.808	193.466	185.816	186.112	190.806	189.197	195.581	197.175	182.558	196.974	187.445	196.813	187.112	187.683	187.219
103	189.444	191.494	184.237	185.85	188.976	190.657	192.037	192.235	192.431	185.718	191.038	189.392	191.919	192.004	192.514	183.981	185.901	190.743	192.53	192.161	190.028	194.084	186.765	186.027	191.431	189.58	195.64	197.503	183.88	197.17	188.729	197.383	186.795	187.02	187.139
104	190.007	191.676	184.788	186.255	189.063	190.992	193.021	191.644	191.318	186.375	190.822	189.081	192.346	191.032	192.356	183.578	185.886	190.813	191.957	191.468	189.552	194.036	186.515	186.252	191.35	190.158	195.808	198.297	185.673	198.544	187.607	197.459	186.5	187.801	186.554
105	190.695	192.165	184.944	185.529	189.746	191.538	193.097	192.997	191.294	186.219	191.025	189.076	192.042	191.926	191.907	183.583	186.628	190.238	192.909	191.507	190.324	193.798	186.393	185.35	190.759	188.858	195.752	198.303	185.067	199.841	187.233	197.415	186.168	187.598	186.428
106	190.915	192.257	185.623	184.963	190.137	192.485	193.589	192.22	191.582	186.506	190.568	189.187	191.321	192.776	192.333	183.626	187.13	189.842	192.434	191.189	190.299	192.925	185.202	186.045	191.425	188.631	195.474	198.095	186.01	199.548	187.843	196.932	185.803	187.167	186.938
107	191.578	192.924	185.76	184.107	189.793	192.234	193.219	192.852	192.477	185.213	190.396	189.437	191.181	193.203	192.616	183.386	186.695	189.661	192.325	192.158	190.279	192.924	184.909	186.957	191.07	188.343	195.249	197.719	184.344	199.23	188.463	198.098	185.821	187.27	187.002
108	192.59	193.26	185.603	184.439	189.299	192.22	193.492	192.082	191.763	183.586	189.776	189.718	191.012	193.216	192.949	183.439	186.647	190.074	191.284	192.334	189.908	192.883	184.721	186.858	191.186	188.879	195.37	198.476	183.632	198.454	188.63	197.657	185.794	187.382	186.753
109	192.858	193.064	185.372	184.986	189.031	191.817	192.679	191.757	191.23	184.377	189.742	190	190.895	192.892	192.223	183.021	186.397	189.781	190.973	192.531	190.251	193.85	185.043	186.802	189.793	188.479	194.705	199.181	183.415	198.164	187.978	197.251	186.041	186.615	186.552
110	192.253	193.203	185.18	185.27	189.609	191.239	192.641	191.712	190.543	186.358	188.854	189.886	190.94	192.821	192.274	182.259	186.628	190.298	191.868	191.671	189.868	194.067	185.386	185.932	189.883	187.842	195.016	199.177	183.445	198.456	187.891	195.834	185.817	186.666	186.173
111	191.242	193.469	185.953	184.036	189.31	190.454	192.902	191.793	191.164	187.318	189.239	189.705	191.117	192.506	192.153	181.828	185.667	189.119	192.661	191.55	189.583	195.086	185.185	186.35	190.245	187.821	195.02	198.187	184.58	199.181	187.508	196.411	185.687	186.174	185.94
112	191.705	194.435	186.31	184.099	189.606	191.099	192.828	192.165	191.338	186.965	189.057	188.83	191.783	192.352	192.576	181.964	185.291	188.737	192.803	191.905	188.992	194.907	184.452	185.417	190.633	187.953	195.937	197.498	183.881	201.08	186.763	196.682	185.879	185.859	185.73
113	191.242	194.389	186.033	184.003	189.343	190.751	193.115	191.442	190.755	185.318	189.983	187.592	191.342	192.14	192.548	182.75	183.866	188.401	192.373	191.917	189.398	195.426	184.347	186.166	190.533	187.342	196.181	197.349	183.884	201.731	186.443	197.018	185.236	185.617	185.801
114	191.56	193.603	185.184	184.511	189.811	191.147	193.126	191.852	190.296	185.955	189.115	187.732	190.729	192.508	192.769	182.638	182.854	188.868	191.868	190.483	188.822	195.247	184.902	185.891	190.029	187.786	196.887	197.977	183.922	201.508	187.602	196.472	185.774	185.65	185.985
115	191.596	193.119	185.138	184.976	189.594	190.125	194.594	191.457	188.994	186.623	188.896	188.494	190.182	192.374	192.587	182.508	182.633	188.944	190.626	190.154	189.08	195.092	185.178	185.601	189.796	187.966	196.933	198.201	185.414	199.97	188.365	196.959	185.409	185.961	185.929
116	191.789	193.115	184.931	185.23	189.266	190.051	194.417	191.22	189.84	187.045	188.334	189.432	190.213	192.939	192.39	182.012	183.05	188.972	189.945	189.374	189.359	194.936	185.056	184.632	190.865	188.379	196.807	198.366	185.674	198.708	188.748	197.153	185.4	185.93	185.699
117	192.349	193.963	185.324	185.127	188.859	190.033	194.75	191.359	189.907	185.698	189.212	189.902	190.613	192.472	192.371	181.984	183.873	188.525	189.569	190.064	189.346	195.712	185.061	184.546	190.235	188.232	196.296	198.132	185.718	198.4	187.709	196.899	185.324	185.696	185.529
118	192.144	194.294	185.6	185.154	188.646	189.542	194.195	191.312	190.619	184.933	189.329	189.324	191.002	192.609	191.897	181.588	183.574	188.795	190.396	190.288	188.595	195.509	185.577	185.067	190.732	188.145	196.493	197.6	184.907	198.746	187.255	195.698	184.851	185.41	185.069
119	192.314	194.495	186.081	185.136	189.675	189.708	194.042	192.771	189.89	184.266	189.128	189.209	190.426	191.639	191.292	182.013	183.869	188.456	190.16	190.896	188.504	194.77	185.217	184.439	189.53	188.025	196.343	197.433	183.675	199.218	186.904	194.655	184.551	185.346	185.201
120	191.815	194.219	186.216	185.11	189.251	188.993	193.94	192.041	189.671	183.657	188.567	188.607	190.705	192.474	190.998	181.53	184.128	188.319	190.015	190.886	189.577	193.846	184.715	184.416	190.106	187.956	197.093	196.733	183.823	198.92	187.06	194.616	184.111	185.306	185.388
121	191.864	194.293	185.356	185.135	189.745	189.899	193.363	192.426	189.407	181.54	188.682	187.788	190.343	192.278	191.292	182.136	184.852	188.269	189.669	190.72	190.769	194.121	184.295	183.651	188.856	187.211	196.891	196.989	182.054	199.351	187.898	195.699	183.7	185.161	185.728
122	191.825	193.908	186.164	184.675	188.263	189.767	193.556	191.092	189.685	182.476	189.232	187.963	191.011	192.96	192.026	181.707	185.234	187.936	189.689	190.553	190.28	194.878	185.266	183.779	188.972	187.401	197.278	197.609	183.926	199.567	188.06	196.125	184.083	185.194	185.218
123	191.916	193.428	185.551	184.815	188.122	190.434	192.849	190.83	189.681	181.969	189.54	188.195	190.555	192.742	191.356	182.52	184.996	188.311	189.783	190.146	189.315	195.378	185.379	183.205	188.498	186.832	195.682	198.256	183.401	199.962	188.063	196.006	184.901	185.042	184.779
124	192.186	193.434	186.336	183.854	186.921	190.436	192.84	190.971	189.719	180.642	189.205	188.766	191.016	193.021	191.762	182.159	185.223	188.028	190.091	189.182	189.166	195.528	185.344	182.399	188.447	187.142	195.012	198.409	181.317	199.832	187.373	195.098	186.975	185.214	185.029
125	192.106	193.975	185.938	184.441	186.753	190.874	193.626	191.487	189.935	180.171	188.879	188.134	190.771	193.059	191.464	182.33	184.14	188.08	189.974	189.235	189.071	195.603	184.143	181.924	188.156	186.495	195.117	197.745	177.706	198.957	186.991	194.425	185.271	185.407	183.775
126	191.411	194.857	185.767	184.967	186.909	190.538	193.485	190.884	189.544	183.508	189.099	187.975	190.885	192.063	191.635	181.908	183.388	188.701	189.9	189.471	188.86	194.863	184.257	181.71	188.556	186.662	196.456	197.406	180.065	199.781	187.489	194.608	183.536	183.865	183.868
127	191.18	195.112	185.658	185.703	187.006	190.619	193.785	190.248	189.132	185.104	189.27	188.062	189.906	192.173	190.633	182.206	183.711	189.164	189.878	190.311	187.404	194.797	183.788	181.771	189.352	186.592	197.668	197.014	182.544	199.999	187.763	196.04	182.896	183.764	184.137
128	191.455	195.551	185.558	185.829	186.942	190.231	192.274	190.173	188.816	184.763	189.051	189.278	189.476	191.479	190.666	181.478	183.084	189.262	189.333	189.693	187.753	193.976	183.931	181.696	188.764	186.986	197.759	197.81	183.506	200.351	187.971	197.638	182.707	183.832	184.167
129	192.179	196.013	185.597	185.331	186.572	189.953	192.351	191.467	189.569	183.39	188.171	188.761	189.858	192.098	190.852	181.236	183.105	188.223	187.594	189.885	188.218	193.85	183.325	181.686	188.455	186.912	197.099	197.713	182.673	199.387	187.964	198.803	182.749	184.411	186.354
130	191.582	195.954	185.463	184.876	187.02	189.444	192.397	191.962	189.846	182.673	188.003	188.579	189.674	192.499	190.725	180.908	182.096	187.924	186.868	189.607	188.99	193.635	183.052	180.979	188.002	186.199	196.583	198.091	183.063	199.611	187.412	197.503	182.362	184.046	184.792
131	190.809	195.642	186.017	184.024	187.784	189.073	193.316	192.162	188.554	183.771	187.648	187.049	189.299	192.605	190.497	181.337	182.34	187.255	186.973	189.555	188.683	194.482	182.401	181.384	188.179	185.314	196.109	197.351	185.362	200.597	187.416	196.519	184.019	183.521	183.197
132	190.41	194.945	186.565	184.323	188.445	189.067	194.237	191.764	187.885	184.379	188.622	187.506	188.497	193.194	189.658	181.835	182.267	187.571	188.435	189.528	188.202	194.017	182.719	181.461	187.298	185.44	196.899	197.366	185.174	201.04	186.467	195.749	182.888	183.625	183.004
133	190.809	195.013	186.037	184.168	187.968	188.948	194.342	191.333	187.269	183.515	189.099	187.439	188.003	192.183	189.988	181.645	182.046	187.101	189.061	188.522	187.714	194.415	182.402	182.188	187.126	186.107	197.082	197.726	184.492	200.238	186.023	195.405	182.113	182.882	183.493
134	191.44	194.443	185.394	184.722	186.811	189.41	195.157	190.539	188.145	181.664	188.808	188.084	187.833	191.77	189.613	181.653	181.93	187.33	189.104	189.497	187.422	193.699	183.454	181.831	186.666	186.101	197.03	197.819	182.02	199.259	186.38	195.219	182.847	183.851	182.862
135	191.768	194.894	186.041	185.036	186.387	190.035	194.666	190.334	188.014	181.607	188.048	187.632	187.456	190.778	190.075	180.087	182.431	187.534	188.238	188.384	187.719	194	183.433	181.83	187.419	185.562	196.043	197.937	183.511	199.555	186.975	195.093	181.031	182.157	181.871
136	191.955	195.216	186.375	185.089	186.523	189.373	194.739	190.296	188.95	182.031	187.166	187.871	188.125	190.473	189.388	179.514	181.369	187.547	187.846	188.489	187.902	193.372	184.039	181.96	187.132	184.154	195.341	197.955	184.129	200.781	187.859	195.141	182.962	182.424	183.063
137	191.23	195.612	186.461	184.757	186.579	189.119	193.626	190.713	188.62	182.071	186.82	187.465	187.275	191.371	189.178	178.883	181.581	188.052	187.861	187.424	188.15	192.907	183.724	181.543	186.985	183.991	195.287	197.821	184.729	201.713	187.477	195.547	181.706	182.938	182.165
138	191.198	195.298	185.482	183.751	186.301	187.672	193.485	190.885	188.434	180.12	186.843	187.928	187.291	191.664	189.276	178.963	180.659	188.022	187.323	188.264	187.633	192.542	183.58	180.587	186.009	183.991	195.631	197.783	183.996	201.811	187.132	195.162	181.493	182.766	182.328
139	191.762	195.49	185.81	184.079	186.306	187.897	192.938	191.031	187.498	180.163	186.89	188.023	186.067	191.68	189.624	179.211	181.764	188.033	186.971	188.144	187.684	193.698	183.264	179.794	186.132	184.863	195.797	196.696	184.324	201.989	187.019	194.64	180.824	182.204	181.805
140	191.977	195.464	184.949	184.138	186.34	186.659	193.447	190.684	187.713	179.338	187.371	188.19	186.815	191.788	189.174	178.903	181.724	186.714	185.804	188.03	187.556	194.607	183.152	179.935	186.237	185.162	195.561	197.067	184.466	201.751	187.509	195.162	180.919	182.902	181.607
141	191.815	195.833	185.33	184.704	186.516	187.445	193.36	190.176	187.627	178.494	187.749	188.323	186.124	191.818	188.39	178.886	181.51	185.944	185.865	187.781	188.426	195.176	182.981	179.582	186.096	185.355	196.082	197.029	183.669	202.045	188.143	194.436	180.97	181.81	181.04
142	190.643	195.35	184.953	185.111	186.195	186.126	193.712	188.953	187.674	179.402	187.665	187.646	186.762	191.479	188.588	179.436	180.457	185.022	185.682	188.221	188.829	193.301	182.563	179.618	185.66	184.997	196.093	196.995	183.776	201.965	187.618	195.246	180.12	182.939	180.778
143	190.571	195.438	185.338	184.5	186.025	187.11	193.452	189.232	186.499	178.781	187.195	186.616	186.927	190.558	189.123	178.651	180.432	185.692	186.423	188.452	188.119	192.757	182.81	179.245	185.522	184.358	196.593	196.557	183.427	203.126	187.786	194.904	179.5	181.925	181.547
144	190.877	195.065	185.345	184.326	186.062	186.657	192.912	189.327	186.274	179.398	186.402	185.655	187.061	190.357	189.754	179.164	180.854	185.53	186.534	189.104	187.608	191.665	182.609	178.988	185.936	184.4	195.909	197.494	183.472	202.326	187.398	195.589	179.3	181.924	181.203
145	191.45	195.258	184.724	183.029	186.33	187.868	193.449	190.214	185.15	177.587	186.067	186.177	186.708	190.721	190.285	178.732	180.404	185.863	185.913	188.661	186.697	191.98	182.984	179.047	185.64	183.633	195.826	197.883	182.951	202.538	188.384	196.052	178.771	181.453	181.04
146	191.349	195.256	185.349	183.695	186.627	187.478	192.948	189.773	185.156	179.335	186.977	186.834	186.224	191.63	189.453	180.494	179.813	185.991	185.964	188.682	186.423	191.527	182.478	178.674	185.004	183.368	195.569	197.699	182.575	201.84	188.901	194.856	179.588	180.517	180.809
147	191.154	195.25	185.049	183.357	186.04	187.197	194.327	189.27	184.941	178.947	187.167	186.954	185.731	191.93	188.893	180.97	178.844	186.197	185.845	188.095	185.394	192.263	183.082	178.696	184.807	182.628	195.446	196.818	182.608	202.497	189.007	194.791	179.994	180.449	180.239
148	190.806	195.872	185.719	184	185.038	186.732	194.126	189.471	185.289	179.555	187.214	186.738	185.18	191.93	187.372	179.783	179.006	186.393	186.096	188.144	185.049	192.603	182.883	179.074	183.702	182.651	194.944	196.995	182.506	202.428	188.386	193.405	180.593	180.409	180.651
149	191.372	195.615	185.459	183.647	184.827	186.772	194.387	189.255	185.647	178.794	186.413	186.201	185.675	190.921	187.631	178.636	179.605	185.891	185.725	188.217	185.698	192.847	182.864	179.771	183.865	182.309	194.951	197.503	182.812	202.346	187.372	194.263	180.099	180.555	180.19
150	191.094	195.559	185.48	185.015	184.98	186.776	193.413	190.408	185.922	181.432	186.133	187.255	185.934	189.957	187.792	177.307	179.691	185.422	185.462	188.551	186.07	192.79	182.296	180.714	183.262	182.151	195.166	197.671	184.44	202.26	187.915	193.906	178.582	180.673	180.488
151	191.448	194.674	185.346	184.163	185.651	186.572	192.319	189.544	185.876	181.808	185.831	187.13	186.165	189.591	188.393	177.574	181.058	185.253	185.088	188.66	185.016	192.899	182.369	179.841	184.057	182.068	196.006	197.914	184.491	201.7	188.078	195.086	177.68	180.487	179.315
152	191.714	194.881	185.519	184.565	185.408	186.149	192.497	189.214	186.109	181.578	184.911	186.975	185.468	189.82	188.374	177.652	180.701	185.489	184.719	189.163	183.901	192.261	181.818	178.963	183.568	182.719	195.299	197.501	183.965	202.03	188.102	194.754	179.144	179.996	180.361
153	192.017	195.5	185.541	183.079	185.579	185.657	192.172	187.456	185.715	179.616	185.043	185.413	184.796	189.98	188.131	178.467	181.217	185.7	184.745	188.78	183.482	192.53	181.117	177.421	183.048	182.015	194.795	197.157	183.21	202.71	186.845	195.672	177.743	178.911	179.532
154	191.424	195.298	185.954	183.495	184.33	185.292	192.838	188.17	185.267	179.733	185.139	184.731	183.848	190.085	187.154	178.794	179.603	184.85	184.38	188.35	184.37	192.09	181.306	177.771	182.861	182.419	194.566	197.032	182.776	203.358	186.101	195.434	177.513	178.99	179.62
155	191.066	195.808	185.483	183.035	184.318	184.751	192.537	188.076	184.967	179.369	185.474	184.857	183.101	189.647	185.957	178.628	180.021	184.138	184.343	187.043	184.962	192.936	181.419	176.785	182.771	182.119	193.881	197.194	184.012	202.844	186.291	194.77	177.328	178.179	177.467
156	191.675	195.893	185.04	182.45	183.852	184.658	192.702	188.736	185.268	176.964	185.396	185.468	183.121	188.415	184.446	178.329	180.171	184.271	183.608	187.043	185.167	192.985	181.188	177.319	183.8	182.229	193.881	197.61	183.24	202.471	186.741	194.234	176.976	178.622	178.024
157	192.605	196.176	184.27	181.93	183.535	184.694	192.26	188.085	185.539	174.454	185.318	185.042	183.074	188.385	184.54	178.742	180.17	183.892	183.655	187.175	184.824	193.067	179.432	176.691	183.064	181.967	193.716	197.669	182.747	202.71	187.814	194.039	176.558	178.197	177.633
158	192.488	196.573	184.556	182.279	183.084	185.615	192.138	188.094	185.503	173.522	185.367	185.149	182.322	187.83	185.365	178.98	179.344	184.159	182.793	187.165	184.524	192.975	179.351	177.221	181.882	182.085	194.279	196.825	181.89	203.781	187.849	194.941	176.406	178.926	178.766
159	191.414	196.636	184.867	183.183	182.875	185.058	192.256	186.991	184.568	173.825	184.794	184.848	182.533	189.119	186.287	178.605	179.606	182.995	183.731	187.326	184.175	192.218	179.706	177.104	181.471	182.287	193.83	195.733	181.614	204.352	188.239	194.698	176.585	179.04	178.125
160	190.369	196.518	185.105	183.077	183.598	184.729	191.19	187.344	184.49	175.235	184.606	184.955	182.494	189.025	186.657	177.547	180.224	183.954	183.641	186.695	183.63	192.489	180.611	177.105	181.188	181.56	193.643	195.87	181.745	203.297	188.526	194.258	175.908	178.428	178.595
161	190.528	195.866	185.6	182.995	183.153	184.439	190.347	187.244	184.26	174.224	184.479	185.637	182.801	189.452	185.857	177.397	180.604	183.109	184.316	187.251	183.079	192.307	180.091	176.85	180.962	180.398	194.485	196.015	181.14	202.502	188.467	194.581	176.817	178.082	177.97
162	190.791	194.94	185.362	182.394	182.831	185.197	189.568	188.148	184.522	172.018	184.707	185.048	182.052	188.25	185.927	177.138	180.021	182.995	183.342	187.258	183.026	192.334	178.954	176.381	179.936	180.133	194.818	197.049	180.289	202.332	188.964	194.558	176.571	177.567	177.494
163	191.701	194.809	185.538	182.918	182.752	185.665	190.87	186.967	184.213	167.346	184.279	185.054	181.965	187.709	185.649	177.015	179.62	182.918	182.601	187.409	183.615	192.585	179.166	176.133	180.003	180.176	194.907	196.406	179.766	202.994	188.482	195.28	177.232	177.229	177.804
164	191.358	195.051	184.721	182.317	182.939	184.814	192.175	187.847	183.815	172.486	184.23	183.618	181.59	187.806	185.938	176.255	179.44	183.698	181.779	186.864	182.917	192.768	179.19	175.048	180.623	181.046	194.963	197.046	182.184	203.222	188.354	194.55	175.39	177.417	178.599
165	191.646	195.283	184.861	181.966	182.89	184.594	192.908	187.005	183.348	175.96	183.875	183.804	180.843	189.184	185.802	175.845	178.525	184.034	181.466	185.991	182.886	193.055	179.795	174.876	180.427	180.328	195.75	196.867	182.804	203.551	187.801	194.504	176.271	177.963	176.857
166	191.857	195.341	184.326	181.917	182.825	184.035	192.916	187.229	182.962	174.209	184.218	183.799	180.92	189.199	185.712	176.319	178.831	183.471	181.536	185.247	182.604	192.002	178.904	174.149	179.764	179.873	196.161	196.69	181.504	203.964	187.946	194.018	174.886	176.862	176.197
167	192.397	194.91	183.767	181.61	182.571	184.161	191.806	186.563	182.328	169.872	183.76	183.941	180.889	189.885	185.494	176.982	178.057	183.193	182.204	184.661	182.994	191.713	178.078	175.05	179.528	178.524	196.23	196.701	177.838	204.464	187.634	194.65	174.49	176.555	176.603
168	191.856	195.384	184.114	181.769	182.392	183.674	191.775	187.495	182.089	167.687	183.867	183.596	181.682	188.988	184.845	177.969	178.085	183.169	182.752	184.582	183.217	191.436	177.338	175.126	179.353	177.8	195.916	196.446	179.052	204.014	187.52	194.869	174.229	177.181	175.765
169	191.363	195.366	184.39	181.232	181.903	183.799	191.05	187.181	182.204	175.847	184.169	183.536	181.434	188.799	184.372	176.56	177.311	183.134	183.162	184.616	182.857	191.765	177.781	174.986	179.664	177.871	195.9	196.172	181.073	203.311	187.687	195.048	174.675	177.245	177.538
170	190.985	195.067	184.972	180.852	181.959	184.139	191.193	185.925	183.035	173.569	184.495	183.535	181.22	187.78	184.301	176.377	176.76	182.971	182.577	185.098	182.656	192.556	178.407	175.436	179.03	177.778	195.326	196.162	181.325	203.56	187.759	194.667	173.961	177.475	176.639
171	191.48	194.193	184.883	180.578	182.106	184.777	190.742	185.556	183.773	171.752	184.14	183.747	180.739	187.804	184.146	175.777	176.139	182.907	181.401	184.94	182.421	193.305	178.282	175.058	178.156	179.192	196.03	196.083	179.923	203.308	187.581	194.865	173.305	175.067	174.786
172	190.908	194.711	184.437	180.844	181.97	184.011	190.98	185.847	184.108	166.552	183.592	183.494	180.446	187.86	183.868	176.313	175.903	183.256	181.248	184.614	182.392	193.125	177.494	175.09	177.893	178.649	195.588	196.915	180.417	204.382	186.936	194.372	174.636	175.507	174.943
173	190.579	194.728	183.893	180.393	182.064	182.478	191.577	186.456	183.615	169.602	182.801	182.85	180.556	188.152	183.371	176.081	176.617	182.559	180.264	184.298	182.019	192.29	177.769	173.641	177.923	178.882	195.576	196.365	179.983	203.88	186.85	194.215	173.717	175.258	175.108
174	190.53	195.535	183.57	180.29	181.278	180.593	191.199	185.91	182.831	167.825	182.574	182.548	181.275	188.028	183.456	175.687	177.091	182.348	180.628	183.948	181.12	191.524	177.956	173.598	178.274	177.851	194.989	196.281	178.519	204.697	186.879	194.303	173.721	175.371	174.541
175	190.714	195.424	182.452	180.246	180.911	180.598	190.74	185.537	181.977	166.034	181.907	182.095	180.568	187.779	183.865	175.876	177.687	182.387	179.635	184.651	180.587	191.594	178.146	172.444	178.516	177.918	194.312	195.906	176.245	204.522	186.746	195.371	173.47	175.203	174.511
176	191.361	195.577	182.312	181.338	180.795	180.757	189.217	185.98	181.44	168.337	181.754	182.89	180.454	187.463	183.984	174.799	178.45	182.636	180.338	185.16	180.914	192.044	177.612	172.624	177.978	177.458	194.525	195.978	179.818	205.084	186.569	195.105	173.595	174.817	175.154
177	191.564	196.058	182.119	181.471	181.469	181.625	188.96	185.405	180.97	170.85	181.589	182.317	179.615	187.941	183.962	175.115	178.075	183.086	180.234	184.95	180.7	192.211	178.094	172.594	177.919	177.332	194.503	196.072	181.175	205.492	187.033	194.705	172.68	175.337	174.017
178	191.439	196.414	183.034	180.957	181.169	181.975	189.018	185.393	181.082	169.711	181.344	182.096	179.478	188.229	184.028	176.211	176.847	182.244	180.24	184.431	180.344	192.55	178.873	173.53	177.459	176.718	194.951	196.34	180.786	205.808	187.744	194.279	172.908	175.428	174.693
179	191.255	197.091	183.23	180.849	180.899	182.571	189.075	185.177	181.402	167.487	182.341	181.436	179.094	187.959	184.257	177.07	175.476	182.67	180.207	184.046	180.186	192.068	179.169	173.596	178.1	176.108	194.416	197.153	181.154	205.693	188.334	194.904	172.185	175.101	175.927
180	190.914	196.774	183.677	180.347	180.144	182.58	189.76	184.714	181.768	167.197	182.725	181.465	178.632	186.794	183.199	176.246	176.228	182.269	180.146	184.314	180.451	191.67	178.419	173.608	178.032	176.339	194.661	197.148	180.962	204.6	188.534	195.648	172.828	175.837	174.878
181	190.98	196.493	184.095	180.273	180.783	182.68	189.945	184.334	181.685	170.561	182.723	181.689	178.707	186.483	182.57	174.745	177.385	181.909	181.135	184.679	180.737	191.619	177.42	172.998	177.544	176.713	194.892	195.451	182.525	204.296	188.085	195.128	172.45	174.92	174.752
182	191.271	195.688	184.536	180.461	180.924	182.836	189.867	183.61	181.022	171.686	182.035	181.292	178.255	186.751	182.393	174.929	177.552	181.38	179.695	184.687	180.587	191.693	176.379	172.625	177.029	176.325	194.791	195.029	181.186	204.271	187.609	195.294	172.992	174.343	174.879
183	191.044	195.525	184.53	180.707	182.067	183.035	189.045	184.333	180.648	172.349	181.355	181.214	177.926	186.809	183.23	175.46	177.309	181.137	179.996	184.722	180.49	191.766	176.051	172.558	176.341	175.199	193.811	195.152	181.359	205.801	186.801	195.013	172.269	174.875	174.251
184	191.013	195.113	184.343	180.533	181.967	182.588	188.514	184.707	181.312	172.244	181.496	180.733	178.59	186.42	182.396	175.386	176.893	181.585	178.967	183.734	180.173	191.357	176.046	172.598	176.006	173.891	193.397	196.716	181.877	205.849	187.181	195.3	171.774	175.092	173.842
185	190.178	195.977	184.183	179.397	181.948	182.008	188.709	185.358	181.512	173.71	181.752	181.343	178.581	186.176	181.484	174.97	175.915	181.57	179.334	183.605	179.463	191.481	176.83	172.844	174.983	174.701	193.841	196.159	183.055	205.365	187.242	194.33	171.327	174.058	173.613
186	189.801	195.183	183.132	179.537	181.049	181.366	188.928	185.144	180.634	172.934	181.999	180.805	178.376	186.189	181.052	175.024	175.317	180.868	178.256	183.749	179.325	191.364	176.784	172.145	174.722	175.031	193.944	196.402	182.077	204.512	186.844	193.751	171.379	174.394	175.124
187	189.823	195.628	183.587	179.951	180.6	180.829	188.657	185.372	179.482	170.495	181.635	180.621	177.261	186.605	180.989	175.121	174.652	180.63	179.354	184.346	179.728	190.901	177.256	172.41	174.208	175.422	194.183	195.913	180.939	204.772	186.305	193.013	171.602	174.808	174.004
188	190.09	195.331	183.172	180.477	180.184	180.478	188.871	184.458	179.348	168.102	180.942	179.868	177.085	185.595	180.906	174.648	174.839	180.444	179.529	183.995	179.282	190.638	176.483	171.701	174.052	175.212	193.66	195.997	180.494	205.548	186.483	193.665	171.277	172.739	173.305
189	190.269	196.605	183.042	179.826	180.574	180.163	188.599	184.451	180.464	161.536	181.152	179.339	176.688	185.372	180.22	174.406	174.246	180.768	179.649	183.601	179.038	190.688	177.335	171.828	173.365	174.173	193.387	195.68	180.037	205.513	187.485	193.955	171.418	172.135	172.568
190	190.964	196.911	182.658	179.239	180.782	180.645	189.517	184.591	180.676	161.984	181.04	179.47	176.52	184.593	180.425	174.862	174.285	181.22	178.456	183.643	178.27	190.64	176.943	171.731	173.239	174.706	193.281	195.705	182.34	206.038	187.331	194.254	170.81	171.574	172.605
191	190.703	197.038	183.632	179.811	180.213	180.47	189.723	184.822	180.453	163.211	181.183	178.855	176.062	185.263	180.192	174.444	174.736	180.854	178.293	184.567	179.297	190.136	176.364	171.803	173.744	174.38	192.958	195.764	180.35	206.016	187.962	194.403	171.779	173.196	171.529
192	191.217	196.522	183.695	180.434	180.063	181.232	190.118	184.248	179.462	169.12	180.557	179.644	176.845	185.63	180.594	174.02	174.501	181.108	178.48	183.894	179.769	189.692	175.518	171.58	174.544	174.769	192.822	194.995	183.438	207.221	188.563	194.193	170.784	172.043	171.199
193	190.524	196.081	183.749	180.804	179.605	180.796	189.259	183.196	179.246	169.91	181.162	179.204	176.933	186.232	180.408	172.685	174.256	180.433	178.826	183.783	180.497	189.621	175.218	171.218	174.335	174.73	192.766	194.699	182.088	206.332	188.798	194.538	171.018	171.064	170.524
194	190.212	195.616	182.176	180.177	178.588	180.933	188.551	183.193	178.646	165.869	181.319	179.638	176.739	185.458	180.972	173.419	174.07	180.94	179.263	183.179	180.77	190.262	176.149	170.912	174.276	174.37	192.758	194.171	181.323	206.938	188.22	194.301	170.177	171.06	171.891
195	189.695	195.698	182.629	179.889	178.271	180.271	188.215	183.878	178.667	165.664	181.214	179.099	175.6	184.777	180.454	172.766	174.716	180.405	179.407	183.584	179.81	190.403	176.727	170.515	173.217	174.294	192.078	194.453	179.678	205.805	187.528	194.171	169.536	171.001	171.165
196	189.777	195.548	182.294	178.88	178.353	180.033	188.199	183.893	179.122	162.11	180.438	178.58	175.226	183.876	180.133	173.078	174.51	180.472	178.826	182.911	179.301	190.52	176.783	169.759	173.235	173.205	191.734	194.333	179.347	206.779	188.319	194.371	169.888	171.599	171.377
197	190.506	195.635	183.034	179.172	179.303	180.306	187.586	183.558	180.009	167.833	179.902	177.668	175.03	183.824	179.587	172.784	174.265	179.799	178.552	182.581	178.362	189.548	176.792	170.188	173.084	172.635	191.547	193.83	181.15	207.078	188.37	194.283	170.061	172.593	171.286
198	191.053	195.448	183.126	179.432	178.904	179.64	187.133	182.757	180.263	167.246	179.567	177.199	174.437	184.334	179.746	172.812	174.043	180.448	177.471	181.827	178.242	189.388	176.102	170.363	173.722	172.059	191.963	194.497	181.497	207.509	188.614	195.057	169.548	171.92	172.112
199	190.9	194.96	184.106	179.481	178.766	179.188	186.855	183.135	179.938	169.945	180.305	177.845	175.393	184.907	180.024	172.824	173.492	179.936	176.974	182.424	177.517	189.286	175.878	171.042	173.293	172.071	191.326	194.57	182.336	207.465	187.286	194.44	168.925	171.104	170.995
200	190.204	194.858	184.035	179.054	178.624	178.54	186.666	182.783	179.427	168.854	180.852	178.039	175.387	185.698	179.317	172.521	173.136	179.758	176.522	181.839	176.944	189.415	175.575	170.612	172.537	172.031	192.526	195.488	183.23	206.945	187.182	194.299	169.533	171.911	170.987
201	190.015	195.012	183.693	178.019	178.196	178.105	186.784	183.316	178.99	167.324	181.253	178.085	176.127	185.399	179.015	172.904	173.216	179.433	176.648	182.91	177.44	189.842	174.808	169.736	171.418	172.143	192.37	194.831	182.998	206.362	186.926	194.42	170.036	170.223	171.471
202	190.481	195.747	181.602	178.596	178.146	178.696	186.208	182.677	178.209	165.051	179.796	177.657	175.415	184.969	178.319	172.481	173.623	179.827	176.294	182.8	177.839	189.616	174.81	169.59	170.822	171.928	192.354	194.66	182.68	205.875	187.728	194.65	170.195	170.197	173.556
203	191.472	195.837	181.955	177.973	178.118	178.488	186.711	182.029	178.107	166.056	178.561	177.65	175.415	184.178	178.971	172.36	173.857	180.3	176.744	183.559	177.984	189.761	174.016	169.493	170.6	172.115	190.968	193.508	182.851	205.697	187.513	194.473	169.322	172.277	171.176
204	191.787	195.602	181.866	178.396	178.114	178.555	186.426	181.749	177.491	166.109	178.109	177.731	174.798	184.127	178.759	172.162	173.966	180.639	176.759	183.146	177.374	189.383	174.616	169.004	171.42	172.169	190.158	193.206	182.512	207.099	186.711	193.613	168.34	170.39	171.824
205	192.142	195.287	182.581	178.189	177.669	177.23	186.667	181.49	177.791	166.706	178.245	177.531	174.076	184.006	179.228	172.273	174.153	180.617	177.064	182.91	176.861	189.498	175.311	168.2	171.681	172.1	190.921	193.445	182.254	206.984	186.204	194.028	168.309	172.332	171.705
206	191.16	195.439	182.272	178.242	177.18	177.122	186.782	181.871	177.771	159.676	178.168	177.088	173.674	183.576	179.525	171.855	173.736	181.002	176.46	181.955	177.107	188.581	175.17	167.655	171.327	171.939	191.42	194.076	179.744	206.519	187.019	195.318	167.784	170.411	171.563
207	190.552	195.792	182.308	178.358	177.833	177.248	186.627	181.788	178.3	161.508	177.797	177.072	173.729	182.857	179.439	172.139	172.763	179.938	176.732	181.855	177.021	188.102	174.813	168.774	170.9	171.911	192.342	193.893	181.242	205.772	187.775	195.543	167.785	169.946	169.568
208	189.599	196.118	182.967	178.588	178.318	177.753	187.055	182.021	178.346	161.346	177.739	176.317	173.386	182.79	179.563	172.469	173.108	179.737	176.52	182.136	177.08	187.446	173.771	168.927	170.803	171.396	192.263	193.481	180.354	206.247	188.144	195.497	167.76	170.903	171.547
209	189.819	196.327	182.823	178.585	178.249	177.365	186.719	181.739	177.926	163.514	177.876	176.958	173.156	182.411	178.196	172.432	173.245	179.346	176.124	181.635	176.383	187.771	174.03	169.668	171.048	170.97	191.983	193.345	179.275	206.862	187.721	193.944	167.456	171.973	169.054
210	189.365	196.481	182.509	178.195	178.106	177.093	186.986	180.809	177.224	163.818	177.97	176.467	173.707	182.112	177.443	171.826	173.95	179.734	175.968	181.821	175.626	187.562	173.848	169.333	170.505	170.611	192.127	193.123	178.023	206.404	187.046	194.667	167.303	169.257	168.466
211	189.984	196.799	182.625	177.956	177.528	177.402	186.57	180.767	176.493	161.247	178.168	177.692	173.7	181.577	176.507	171.009	173.023	178.804	176.079	180.954	175.501	187.768	173.581	168.814	170.146	171.071	191.717	192.886	178.514	206.793	186.995	194.464	167.519	169.14	169.832
212	190.616	196.162	182.347	178.147	177.962	177.771	186.463	181.118	176.039	165.399	177.973	177.21	173.622	182.365	176.442	171.382	172.604	177.896	175.954	181.162	175.497	188.283	173.907	167.436	169.383	170.963	191.583	193.212	181.368	206.686	187.279	195.01	166.965	170.044	168.789
213	191.643	195.779	182.475	177.834	177.421	177.103	185.355	181.279	175.898	161.242	177.532	177.26	172.184	182.655	176.322	171.682	172.012	177.842	175.513	180.832	175.596	188.725	173.778	166.39	169.355	170.57	192.107	193.984	180.193	207.575	187.311	194.701	166.378	168.445	168.888
214	191.172	195.62	181.868	178.045	177.698	177.096	184.895	181.028	175.476	159.664	177.71	176.592	171.775	182.503	176.602	171.727	171.51	178.108	175.878	180.509	175.353	188.849	173.053	166.586	169.108	170.149	191.435	194.262	178.562	207.367	187.708	194.347	165.973	168.677	169.628
215	189.841	195.574	181.55	177.65	177.321	177.305	185.306	180.529	176.335	158.447	177.943	176.695	171.41	182.018	177.069	171.519	171.367	178.094	176.523	180.599	175.144	188.055	172.35	166.429	169.475	170.443	190.647	194.273	178.734	207.931	187.307	195.175	165.852	169.102	170.387
216	188.039	195.262	181.52	178.023	177.549	177.328	186.191	180.441	176.605	162.385	177.872	176.87	171.812	182.024	177.83	170.558	171.62	177.325	176.32	180.768	174.894	187.542	171.586	166.515	169.056	170.715	190.053	194.019	180.553	207.494	188.418	194.626	166.689	170.088	168.674
217	187.512	194.624	181.074	176.955	177.159	177.045	186.701	179.788	176.751	165.201	177.185	177.137	172.001	182.854	177.395	170.714	172.442	176.901	175.42	181.084	174.713	186.979	171.306	165.617	168.478	171.154	191.292	194.072	181.351	207.9	187.491	195.096	165.642	167.742	168.277
218	188.157	195.178	181.365	176.789	176.737	175.521	186.291	180.067	175.131	162.955	177.46	176.912	171.486	183.557	176.239	170.227	172.873	176.41	175.2	180.686	174.4	187.195	171.631	166.172	168.145	170.401	191.959	194.173	180.839	207.464	187.563	194.652	165.208	168.762	167.873
219	189.156	194.779	181.095	176.724	175.907	175.706	185.913	179.845	174.36	162.108	177.613	177.076	171.45	183.071	175.6	170.94	172.571	176.972	175.213	180.176	174.663	187.386	172.266	166.441	168.485	170.331	192.005	193.423	179.746	207.705	187.249	194.806	166.882	167.564	168.347
220	189.825	194.743	180.841	177.114	176.107	175.475	185.577	179.793	174.025	163.662	177.679	176.534	171.341	182.436	175.038	170.394	172.457	177.625	175.285	179.35	174.272	187.326	173.168	167.239	169.482	169.858	190.688	193.746	181.254	207.011	186.995	194.934	165.681	168.743	167.825
221	189.94	195.451	179.561	177.542	176.471	175.823	185.452	179.764	174.985	162.862	176.51	176.313	170.961	181.402	175.637	170.597	172.192	177.685	175.169	179.029	174.157	187.105	172.572	166.944	169.452	170.294	189.859	193.657	181.061	206.941	187.16	194.923	165.854	168.072	167.893
222	190.249	195.935	179.048	177.748	176.274	175.931	184.815	179.172	175.306	162.281	175.726	175.364	171	181.519	176.004	170.799	172.07	177.546	174.992	177.904	173.407	186.956	173.065	166.014	169.163	169.233	189.14	193.773	181.067	206.974	187.34	195.698	165.102	166.811	166.602
223	190.665	196.334	178.732	177.682	176.195	175.648	184.778	179.674	176.043	159.481	175.299	175.074	170.989	181.403	175.938	171.483	171.833	177.728	175.041	179.068	173.526	187.041	172.282	166.222	167.731	168.951	190.884	192.803	179.007	206.99	188.067	195.538	164.406	166.656	167.025
224	190.45	195.59	179.196	177.586	175.884	175.328	184.67	179.617	175.373	159.975	175.318	174.617	171.846	180.938	175.557	171.587	171.217	177.646	174.522	179.664	173.701	186.573	172.288	166.596	167.177	168.944	192.096	192.818	179.684	207.633	188.059	194.617	164.637	167.089	167.753
225	190.442	195.523	178.61	177.144	176.369	175.214	185.127	179.623	176.072	160.112	175.981	174.756	171.411	180.102	175.065	170.678	171.445	177.059	174.388	180.425	173.895	186.654	172.654	166.382	166.165	169.776	192.863	193.153	179.847	208.471	188.718	194.15	164.479	165.967	166.592
226	189.604	194.978	178.886	177.221	176.027	175.415	184.934	178.606	174.711	159.372	176.333	174.963	171.287	179.281	175.061	170.538	171.048	176.233	174.306	180.315	174.56	187.109	172.771	165.999	166.662	169.987	191.848	193.156	179.171	208.721	188.132	194.015	164.384	165.973	167.24
227	190.037	194.811	178.3	176.93	176.82	175.047	185.069	177.859	175.076	160.121	176.795	174.721	171.106	179.676	174.999	170.188	171.559	176.391	174.687	179.872	173.975	187.487	172.351	164.949	166.192	169.649	191.672	192.781	179.055	208.601	187.718	194.651	165.79	166.274	166.83
228	189.36	194.285	178.571	175.958	176.804	175.076	184.858	178.513	174.209	155.187	176.002	175.121	171.442	181.19	174.328	169.936	170.488	176.568	175.295	179.389	174.416	187.296	171.737	165.514	166.226	169.271	191.635	192.649	177.75	208.051	186.173	194.355	165.222	167.209	167.021
229	189.739	194.942	179.288	175.489	176.541	174.233	184.476	178.511	174.474	155.743	175.493	174.954	170.809	181.095	173.945	170.146	170.128	176.007	175.335	179.133	173.868	187.41	171.724	165.259	166.437	168.063	191.378	192.793	177.651	208.531	186.401	194.021	164.103	166.985	166.266
230	189.533	195.913	180.569	176.277	175.307	174.509	183.254	178.371	174.424	155.289	175.931	175.125	170.505	180.544	173.859	169.604	169.205	175.892	175.25	179.745	174.176	187.916	172.373	165.59	166.426	167.421	190.777	192.812	175.863	208.171	186.502	194.866	163.971	165.626	166.291
231	189.192	196.345	181.009	177.277	174.904	174.154	183.074	177.843	174.924	159.306	177.068	174.881	169.221	179.146	174.12	170.246	169.785	175.822	174.098	180.725	173.397	188.102	172.743	165.512	166.026	166.671	190.939	192.642	178.907	208.122	187.122	195.183	163.915	165.254	165.651
232	188.911	196.316	180.118	176.93	174.305	173.865	183.73	178.062	175.101	160.019	177.736	173.982	169.482	179.855	174.63	169.867	169.384	175.792	173.267	180.167	172.628	187.809	172.272	164.915	164.672	167.145	190.296	192.866	181.048	207.726	187.368	195.757	165.761	164.688	165.214
233	188.813	195.885	180.463	176.074	174.334	173.924	184.717	178.129	175.24	159.188	177.319	173.844	169.096	180.731	175.086	170.589	169.953	175.49	172.547	179.77	171.959	186.951	171.516	165.183	164.267	167.362	190.762	192.826	182.457	208.162	187.398	194.746	164.683	167.351	165.665
234	189.662	195.821	181.05	175.734	174.469	174.085	184.733	178.178	174.905	163.33	176.686	173.848	169.201	180.863	175.26	170.347	169.454	174.892	173.32	179.172	171.793	186.657	170.757	164.472	164.759	167.592	190.672	192.93	182.2	208.769	187.532	195.539	164.968	167.397	165.146
235	190.01	195.18	180.91	176.129	174.847	174.07	183.315	178.036	175.387	163.029	176.193	174.32	168.739	180.408	174.584	170.721	170.319	174.858	172.788	179.242	171.577	186.091	170.926	164.444	164.94	167.379	191.024	193.17	182.806	209.16	187.663	196.571	163.286	165.802	165.054
236	190.239	194.488	179.685	175.093	175.355	173.864	182.727	178.086	175.579	162.006	175.859	175.05	169.224	180.049	174.056	170.258	169.699	174.446	172.598	179.379	172.327	186.524	171.089	163.213	165.501	166.717	190.137	193.173	183.018	209.099	188.224	197.232	164.513	164.496	164.629
237	190.829	194.703	179.068	174.339	175.105	173.667	182.824	177.757	175.131	156.938	176.045	175.024	169.024	179.436	174.287	170.523	169.867	174.611	171.76	179.442	172.177	186.513	170.875	164.204	164.525	166.558	189.779	193.316	181.185	208.792	187.951	196.596	163.01	164.06	167.03
238	191.246	195.083	179.249	174.412	176.099	173.96	182.993	177.339	174.934	159.802	175.863	174.824	168.85	180.109	174.265	170.104	169.663	175.003	172.517	179.063	172.092	186.46	171.157	164.402	164.548	166.234	191.441	192.95	179.875	209.283	187.717	196.06	163.726	164.627	165.735
239	191.124	194.757	179.205	174.802	175.004	174.048	183.313	177.146	174.311	159.749	175.466	174.136	168.04	179.372	173.913	170.306	169.447	176.048	172.467	178.668	171.555	186.466	170.795	164.471	164.022	166.173	192.072	192.244	179.394	209.489	186.948	196.374	162.87	164.378	165.559
240	190.283	194.73	179.048	176.28	174.802	173.774	183.2	177.185	174.533	160.704	174.756	173.495	168.261	179.882	172.89	168.994	168.558	176.964	172.396	177.838	172.223	186.044	170.721	163.8	164.308	166.06	192.068	191.738	179.752	210.25	187.626	196.171	162.733	163.901	164.364
241	189.742	194.799	179.727	176.337	173.584	173.356	182.963	176.959	174.157	156.778	175.203	173.107	168.072	178.867	172.999	168.361	168.101	176.054	172.519	178.007	172.45	185.923	170.241	163.181	163.893	166.037	191.275	191.613	179.675	210.066	188.539	196.541	161.474	164.728	164.128
242	189.148	194.985	180.088	176.561	173.929	173.403	182.251	176.334	174.068	156.2	174.83	172.647	167.977	178.913	172.853	167.942	168.788	175.579	173.063	178.201	172.361	185.082	170.408	163.377	162.997	165.617	191.341	192.218	179.96	210.493	189.749	195.751	161.409	165.75	165.345
243	188.717	194.987	181.326	175.067	173.989	173.355	181.997	176.037	173.212	150.307	175.006	172.66	166.939	178.901	173.19	169	168.994	174.658	173.361	178.23	171.166	185.015	170.404	162.954	162.335	165.036	191.045	191.901	181.173	209.956	188.881	195.34	161.917	165.715	165.584
244	188.049	194.109	180.061	174.672	174.039	173.407	181.943	176.564	172.505	152.753	174.729	173.247	166	179.54	172.44	169.33	168.731	175.246	173.123	179.139	170.858	185.054	170.24	163.409	162.432	164.421	190.821	192.452	181.661	209.93	188.376	195.13	161.943	164.674	165.892
245	188.476	194.128	179.683	174.953	173.976	173.108	181.939	176.848	172.347	152.542	174.781	173.498	165.91	179.227	172.498	168.829	167.738	174.703	173.219	178.689	171.046	185.728	170.34	163.932	162.646	164.381	190.91	191.583	182.196	209.391	187.433	194.825	162.767	166.129	164.216
246	189.047	194.565	178.159	175.307	173.98	173.167	181.724	177.362	172.436	158.802	174.495	173.512	166.738	179.199	172.664	168.364	167.341	174.777	172.647	178.911	171.304	185.429	169.744	163.768	162.386	164.315	191.719	191.803	183.08	208.77	187.661	195.959	161.826	164.697	164.58
247	189.472	194.939	178.832	175.043	174.675	173.055	182.599	177.833	172.354	157.952	174.629	173.457	167.689	178.83	173.019	167.972	167.238	174.786	172.892	176.943	170.984	185.058	169.764	163.509	162.495	164.336	191.494	190.883	181.949	208.482	187.958	195.32	162.023	164.678	165.54
248	189.583	194.971	179.431	174.958	174.512	172.025	183.637	177.885	172.22	157.915	174.903	173.482	168.293	179.239	172.789	167.689	167.698	174.74	172.35	176.628	169.715	184.154	168.967	163.008	162.481	164.753	191.641	191.064	181.78	208.792	188.098	196.173	160.724	164.845	163.911
249	190.01	195.087	180.071	175.545	174.338	171.524	184.226	176.595	172.658	156.917	174.169	173.477	168.027	178.641	171.718	168.084	167.524	174.451	172.299	176.939	169.982	183.993	168.655	163.017	162.606	164.411	191.297	190.855	180.61	209.594	187.876	195.765	161.418	163.251	164.749
250	190.272	195.474	180.024	175.565	173.764	171.432	183.896	176.183	172.778	156.536	173.428	173.436	167.362	178.137	171.586	168.215	167.548	174.634	171.352	178.071	169.951	184.21	168.42	163.254	162.339	164.482	191.597	191.504	181.258	210.223	187.331	196.188	161.386	165.414	166.243
251	190.267	195.952	180.071	175.407	173.682	171.851	183.219	175.279	171.968	157.931	174.016	173.334	166.205	177.866	171.663	168.481	167.186	174.792	170.882	177.671	170.77	184.989	169.795	162.767	162.994	164.215	191.763	191.451	181.126	210.33	186.756	195.211	160.412	167.425	165.241
252	190.141	195.631	178.626	174.546	172.992	171.941	183.179	175.649	171.593	152.18	174.579	173.464	166.394	178.359	172.095	167.955	168.377	174.789	171.589	176.934	170.126	185.297	170.69	162.522	163.128	164.279	190.527	191.742	180.027	210.075	188.058	194.672	160.161	164.374	164.423
253	190.457	195.757	178.472	174.128	172.553	171.488	182.572	174.821	171.363	151.656	175.056	173.159	166.23	177.972	171.929	167.632	168.257	174.276	172.423	176.149	170.255	185.721	170.096	162.071	162.751	163.946	189.509	191.436	180.796	209.701	188.023	194.058	160.132	163.422	163.41
254	190.26	194.656	177.775	173.579	172.125	171.581	182.249	175.233	171.579	154.94	174.314	172.858	165.696	177.398	170.928	167.338	168.327	174.574	171.883	177.169	169.354	185.512	169.112	162.598	161.862	164.214	189.181	192.236	180.344	209.341	188.373	194.989	160.399	163.522	163.377
255	190.42	194.837	178.285	173.515	172.768	171.774	181.555	174.956	171.551	158.867	174.258	171.762	165.146	176.302	171.084	167.365	167.736	174.835	172.051	176.218	169.233	185.476	168.61	162.203	161.563	164.15	189.888	192.3	180.028	209.183	186.868	195.894	160.228	164.098	163.687
256	190.075	194.55	178.206	174.193	172.571	172.305	181.393	174.7	172.278	159.661	173.351	171.937	165.483	175.848	171.141	167.44	168.282	174.808	171.423	177.146	169.495	185.714	168.977	162.467	161.189	164.792	190.244	192.128	179.779	209.385	187.523	196.698	160.002	162.494	163.524
257	190.076	195.084	178.553	174.783	173.316	172.428	180.375	175.177	172.398	157.275	173.648	172.272	165.789	175.953	171.242	167.336	168.675	174.391	172.372	176.827	170.413	185.577	168.16	162.343	161.223	164.336	190.095	191.475	179.64	209.9	187.328	196.787	159.556	162.943	163.475
258	189.941	195.436	178.717	174.86	172.902	172.728	180.947	175.772	172.059	155.661	173.955	173.364	166.38	176.356	170.276	166.405	168.945	174.533	171.041	177.503	170.214	185.132	168.104	162.039	160.404	164.312	190.419	191.333	180.391	209.857	187.596	195.822	159.643	162.782	162.142
259	189.398	194.976	178.084	174.763	173.232	172.083	181.319	175.985	171.737	156.389	174.581	172.718	166.785	176.555	169.657	166.014	167.96	175.348	170.772	177.196	169.746	184.071	167.6	161.414	159.873	162.842	190.699	190.664	180.885	210.234	187.724	195.922	160.279	162.55	162.049
260	190.062	195.469	177.445	174.371	173.385	172.098	181.673	175.465	171.283	157.686	173.94	171.814	166.95	176.677	169.639	166.366	167.833	175.299	169.391	177.523	168.407	183.825	167.757	160.283	159.355	162.501	190.542	190.156	181.82	210.282	187.199	196.059	160.052	162.544	163.432
261	190.185	195.103	177.664	175.397	173.182	171.402	180.722	174.844	171.136	157.826	173.465	171.402	165.887	176.174	169.598	167.129	167.054	175.12	170	177.627	169.2	183.537	168.014	160.838	160.421	162.512	190.166	190.606	181.533	210.822	187.729	196.702	159.358	163.681	163.527
262	191.053	195.456	178.069	175.086	172.93	171.511	180.797	175.289	171.001	156.619	173.272	171.808	165.317	176.164	169.326	167.937	166.994	173.696	169.761	177.406	169.138	183.022	168.552	161.131	160.147	162.556	189.868	190.679	181.372	210.33	187.148	196.415	160.21	162.988	161.351
263	189.781	194.571	178.227	175.957	172.898	170.61	181.545	175.778	171.422	158.671	173.46	172.402	165.512	175.843	169.769	167.983	166.99	173.14	170.143	177.34	170.3	182.388	169.145	161.493	160.324	162.935	189.705	190.965	181.055	210.056	188.331	195.628	159.791	161.964	162.578
264	189.61	194.394	178.224	174.846	173.109	169.958	181.622	175.933	170.645	162.101	173.351	172.162	166.188	176.137	170.462	167.433	166.372	173.302	169.473	177.574	169.388	181.907	168.109	161.06	159.503	162.312	189.484	189.842	180.973	209.926	188.901	195.864	159.573	163.057	163.278
265	188.354	196.092	178.898	174.736	173.525	170.428	181.416	175.392	170.352	163.944	172.847	172.446	165.482	175.067	170.652	167.242	166.362	173.969	169.543	177.382	169.508	182.227	167.648	160.028	160.228	162.81	189.129	190.572	180.576	210.261	189.204	196.326	160.525	163.952	163.816
266	189.293	196.892	179.709	173.643	173.238	171.785	180.883	174.996	169.745	162.512	173.031	171.783	165.17	175.065	170.341	167.411	165.51	173.999	169.295	176.052	169.012	182.514	166.987	159.245	160.248	162.345	188.853	191.174	180.941	210.489	188.561	197.207	159.01	163.444	162.039
267	189.271	197.253	179.349	173.461	173.263	172.406	180.742	175.154	170.277	160.767	173.309	171.964	164.672	174.434	169.957	167.581	165.409	172.626	169.811	175.699	169.016	183.096	167.359	159.266	160.228	162.597	188.505	191.707	183.479	210.847	187.47	197.475	158.752	161.616	162.336
268	189.894	196.21	179.318	173.294	172.975	171.925	180.313	174.765	170.417	156.059	173.954	170.814	165.284	175.631	170.025	167.185	165.33	172.544	169.652	175.499	168.959	183.186	167.866	159.175	159.128	162.276	188.727	191.513	183.656	211.111	186.757	197.103	158.956	163.757	161.599
269	189.589	196.522	177.868	173.383	172.422	170.858	180.178	174.288	169.94	152.948	173.51	171.633	164.57	175.585	169.764	166.672	165.98	172.571	169.563	175.881	167.797	183.339	168.159	159.467	158.23	161.798	188.438	190.695	183.757	210.897	187.636	197.199	159.086	162.476	159.841
270	189.682	196.273	177.967	173.881	172.57	170.806	179.468	173.937	170.199	153.779	172.817	170.986	164.604	175.773	169.456	167.123	166.902	173.253	168.956	175.526	167.642	183.772	168.072	158.677	157.941	161.785	188.714	190.155	182.01	210.795	187.9	196.873	158.072	160.036	161.847
271	189.287	195.668	176.957	174.483	171.768	170.48	179.285	175.031	169.376	155.59	171.986	171.234	164.191	175.361	168.993	166.507	166.949	172.963	168.986	176.208	167.281	183.162	167.301	159.358	158.205	161.606	188.309	190.001	182.082	210.254	188.168	196.863	158.5	160.219	161.382
272	189.322	195.99	178.321	174.171	172.295	170.772	179.032	175.057	169.599	158.938	172.185	170.941	164.654	175.438	169.074	165.877	166.57	172.684	169.729	177.293	168.011	183.433	167.106	159.615	158.758	161.34	188.923	190.288	182.518	210.879	187.069	197.023	157.852	161.191	159.584
273	189.545	195.523	178.349	174.044	171.877	170.928	179.069	175.228	169.641	157.75	172.92	171.092	163.673	175.368	168.599	165.35	166.083	171.789	169.998	178.266	167.981	183.247	166.988	160.677	158.493	160.766	188.356	190.742	182.376	210.562	186.756	197.01	157.435	160.137	160.542
274	189.864	196.065	178.416	172.624	172.041	171.141	179.585	174.768	170.002	157.353	172.587	170.687	163.186	175.634	169.346	165.719	165.83	172.208	170.316	177.568	168.037	183.861	167.069	159.535	158.525	160.331	188.807	191.098	182.393	211.11	186.786	196.767	157.356	161.246	161.094
275	189.928	195.521	178.08	172.392	171.485	170.766	179.759	174.903	169.978	155.733	171.605	170.553	162.502	175.131	169.475	166.312	165.841	172.818	169.956	176.025	168.893	183.757	166.886	159.029	157.497	160.304	188.704	190.765	182.127	209.889	187.655	195.861	159.244	162.216	161.989
276	189.568	195.382	178.366	171.878	171.866	170.079	180.364	175.923	170.087	155.588	171.383	170.06	162.667	175.007	169.477	166.142	165.685	173.347	169.108	174.981	168.829	183.008	166.522	158.697	158.416	160.377	188.941	190.552	182.106	211.086	188.228	196.223	157.554	161.727	162.242
277	189.508	194.97	178.618	173.331	171.792	169.959	179.655	175.2	169.965	159.577	172.281	170.524	163.364	174.582	169.302	165.905	165.924	173.623	169.194	174.89	167.802	182.821	167.585	159.525	158.479	160.812	188.024	191.064	183.479	210.573	188.187	196.104	157.364	161.205	160.814
278	189.183	194.064	177.888	173.796	172.198	169.548	179.354	175.21	170.46	159.594	172.58	169.671	163.466	175.124	168.29	166.371	165.048	172.67	169.755	174.819	166.417	183.153	168.009	159.733	159.045	160.262	187.645	192.274	182.133	211.997	187.973	196.495	156.769	161.482	158.115
279	188.606	194.496	178.238	174.069	172.595	168.903	178.96	174.325	170.482	161.054	172.935	170.382	163.56	175.028	168.097	166.287	165.285	172.592	170.781	174.963	166.343	182.963	168.218	159.274	157.653	159.878	187.561	192.019	181.329	210.791	188.053	196.187	157.311	158.567	158.376
280	188.738	195.458	177.827	173.358	172.687	168.396	179.584	173.718	170.408	158.581	172.836	170.306	162.9	175.335	167.672	166.817	164.571	171.874	170.301	174.119	166.819	181.68	167.62	159.682	157.456	159.228	188.211	191.274	180.395	211.665	188.242	196.244	157.263	158.565	158.409
281	189.224	197.207	177.529	173.261	172.489	168.318	179.343	173.493	170.084	157.714	172.928	170.176	163.077	175.064	168.122	165.776	165.687	173.366	169.532	174.45	167.741	181.008	167.032	159.918	157.125	159.699	188.101	190.882	181.563	211.692	187.473	196.438	157.748	160.273	159.294
282	189.366	197.864	177.192	173.172	171.726	168.724	179.531	172.441	169.289	156.54	172.105	169.423	163.188	175.12	168.417	165.538	165.072	173.441	168.98	175.152	167.827	181.874	167.461	159.924	157.857	160.353	188.087	191.46	181.642	212.276	187.463	197.291	156.413	159.537	159.819
283	189.51	196.729	177.569	173.635	172.348	169.166	179.041	173.692	169.285	157.788	171.602	168.524	162.735	174.484	168	165.204	165.744	173.91	169.16	176.258	168.19	182.566	166.779	158.885	157.135	160.67	187.331	190.507	180.01	211.959	188.323	197.608	157.859	159.357	160.208
284	189.694	195.224	178.386	173.236	171.625	169.912	178.854	173.498	169.381	158.095	171.858	168.992	162.449	174.417	168.384	165.211	165.133	173.106	169.152	176.068	167.178	181.764	166.954	158.475	157.381	160.6	187.028	189.74	180.192	212.447	189.105	197.233	156.918	159.735	160.496
285	189.582	194.734	177.613	172.74	171.912	169.851	178.838	173.288	169.79	156.355	171.274	168.912	162.273	174.269	168.525	165.385	164.702	173.916	168.85	175.326	166.989	181.313	166.219	158.172	156.569	159.856	186.741	190.183	179.065	212.727	188.906	196.038	157.119	159.702	157.753
286	189.06	195.264	177.443	171.618	171.719	169.168	178.432	172.436	169.717	154.638	170.913	169.862	163.093	174.974	168.513	165.452	164.15	174.274	168.83	175.207	166.447	181.162	166.541	158.326	156.866	159.562	187.26	191.017	179.993	213.418	188.683	196.579	156.763	156.68	158.368
287	188.479	195.984	176.388	171.697	171.605	168.233	178.588	173.004	169.2	153.293	170.928	170.184	163.467	174.483	167.586	165.826	164.171	173.571	168.16	175.854	166.955	181	166.725	158.185	156.14	159.565	187.106	191.507	179.787	213.005	188.734	196.153	156.442	156.818	158.186
288	188.588	196.252	177.074	171.988	171.303	168.558	178.405	174.084	168.551	154.356	171.391	169.985	164.056	174.386	166.939	166.298	164.376	171.962	167.927	175.372	166.548	180.663	166.88	158.414	155.776	159.238	187.761	190.816	180.315	212.372	189.27	195.793	156.193	157.794	158.489
289	188.591	195.595	177.171	172.474	170.725	168.734	178.158	174.262	168.288	154.982	172.264	169.355	164.317	173.692	166.733	165.638	164.431	171.048	167.642	174.809	167.008	180.722	167.078	157.864	155.087	159.437	187.646	190.458	180.347	211.557	188.225	195.772	157.211	160.192	158.264
290	188.622	195.704	177.955	172.615	171.665	168.998	178.591	173.149	167.808	155.017	171.933	168.778	163.939	173.669	166.629	165.63	163.96	172.519	168.042	173.987	166.452	181.623	166.671	157.221	155.326	159.006	187.335	189.702	180.108	211.819	187.908	196.063	157.382	159.102	158.942
291	188.817	194.783	177.026	173.023	170.703	168.292	178.199	172.555	167.508	154.409	172.039	168.678	162.773	173.64	166.911	165.102	164.264	173.155	168.134	174.166	166.069	181.605	166.944	156.314	155.797	158.838	186.55	190.369	181.853	212.633	187.679	196.561	156.576	157.871	159.11
292	189.163	195.241	176.04	173.7	170.43	168.14	178.494	173.11	167.896	151.093	171.254	169.111	162.287	173.598	167.267	165.121	164.028	173.402	167.575	174.337	165.278	182.044	166.029	156.543	156.324	158.633	186.865	190.589	181.413	213.254	188.025	195.748	157.541	158.322	158.581
293	189.587	194.393	175.938	173.883	170.696	168.66	178.227	173.389	168.154	152.444	170.801	169.092	161.212	173.728	167.288	164.68	164.387	172.643	167.725	174.608	164.522	181.093	166.123	157.034	156.029	159.076	187.597	190.534	182.658	213.283	188.32	196.326	156.701	159.117	157.589
294	189.29	195.164	176.403	173.673	171.492	169.238	178.54	173.176	168.49	152.131	171.224	168.983	161.064	173.859	166.699	163.958	164.54	173.22	167.456	174.479	164.785	181.273	165.453	157.031	156.24	158.664	188.175	189.597	181.252	213.001	188.763	196.141	156.024	158.189	157.965
295	189.34	195.406	177.937	172.66	171.344	169.211	177.939	172.192	167.937	154.319	171.44	169.489	160.085	173.648	166.419	163.863	165.011	173.083	167.865	174.409	164.906	181.369	166.145	156.848	155.814	158.045	187.944	189.315	181.237	212.23	189.492	197.145	155.313	159.414	159.654
296	189.224	196.151	177.626	172.08	170.903	168.864	176.883	172.421	168.415	154.512	171.654	169.999	160.702	173.055	166.155	163.313	165.093	172.216	168.086	174.802	165.756	182.141	165.506	156.179	155.397	157.313	188.079	189.602	180.861	211.76	189.543	196.375	154.636	158.223	159.338
297	189.71	196.005	177.857	171.378	170.387	168.413	176.811	171.985	168.5	153.647	170.943	170.591	160.427	172.009	165.944	163.914	164.88	171.738	168.366	175.236	165.638	181.552	165.761	156.649	154.634	158.267	187.852	189.756	181.455	212.781	189.162	196.303	155.084	158.759	157.798
298	189.839	196.075	177.276	171.501	170.108	168.483	176.945	171.314	168.555	154.753	170.292	169.893	160.528	172.052	166.438	163.333	164.602	171.537	168.16	175.253	165.769	180.358	166.111	156.229	154.506	157.834	188.508	189.794	181.405	213.401	189.481	195.941	155.417	159.791	157.415
299	189.399	196.441	177.246	171.502	169.721	167.652	178.271	171.131	167.808	151.467	169.951	170.111	161.331	172.298	167.029	164.294	164.178	172.494	166.99	174.488	165.248	180.179	166.223	156.722	154.339	157.532	188.452	189.815	179.844	213.364	190.068	197.035	155.1	155.852	157.449
300	189.696	196.027	177.133	171.683	169.621	167.504	177.968	171.31	167.907	151.585	169.845	170.199	161.375	172.573	166.853	163.554	163.571	172.604	166.68	174.218	165.388	180.255	166.023	157.074	153.854	157.131	189.178	189.245	179.998	212.006	189.783	197.277	154.618	156.288	156.239
301	189.652	196.05	176.717	171.72	170.646	167.384	178.792	172.56	167.199	148.474	170.777	170.007	161.603	172.27	165.731	163.993	163.542	173.134	166.328	173.827	164.917	180.881	165.091	157.628	153.826	157.015	188.52	189.521	181.236	212.311	188.192	196.921	155.546	155.685	156.579
302	190.065	195.856	176.495	171.843	170.731	167.834	178.62	172.86	167.387	150.56	170.927	169.575	160.49	171.72	165.018	163.36	162.71	172.474	167.01	174.268	164.984	181.106	165.526	157.362	153.506	157.374	188.39	190.224	181.609	212.559	188.147	196.418	155.364	156.686	158.562
303	189.361	196.134	175.786	171.524	171.786	167.958	178.918	172.985	166.86	149.43	171.209	169.238	160.911	172.243	164.845	163.562	163.173	172.833	167.691	173.712	164.308	180.902	164.975	156.785	153.868	157.492	187.572	190.358	181.792	213.734	188.586	197.286	155.73	158.084	159.266
304	188.856	196.024	175.602	172.253	171.224	168	178.665	171.796	166.729	153.845	170.961	168.929	160.349	172.668	164.632	163.494	162.587	172.181	168.038	173.698	164.205	180.699	165.311	156.581	153.222	158.12	187.149	189.898	180.645	213.758	189.626	197.021	155.478	158.438	156.843
305	187.981	195.569	176.032	172.779	171.537	168.58	178.087	171.002	166.495	155.538	171.468	168.689	160.292	172.815	164.592	163.612	163.553	172.593	168.038	173.507	163.97	179.514	164.508	156.534	153.637	157.547	187.054	189.249	180.601	213.498	189.095	197.16	155.305	156.316	155.731
306	187.852	196.11	176.083	173.526	171.128	168.864	178.011	170.36	166.638	156.02	171.508	168.909	159.517	173.106	164.936	163.712	163.222	171.593	168.11	173.817	164.185	179.654	165.089	156.497	153.713	156.571	187.135	190.013	180.318	212.671	188.267	196.265	156.058	156.093	156.703
307	188.334	195.989	176.206	173.545	171.25	168.662	178.206	170.88	166.865	154.625	171.644	168.963	159.504	172.534	164.901	163.793	163.223	172.059	168.353	174.275	164.181	179.408	165.007	156.322	154.437	156.528	187.484	189.735	181.285	212.79	187.816	196.015	156.013	155.38	157.81
308	188.183	196.328	175.791	173.088	171.565	168.302	178.362	171.571	167.228	153.711	172.247	168.844	159.954	172.145	165.556	163.466	162.556	172.081	168.108	173.204	164.037	179.283	165.343	156.317	154.086	157.451	187.143	189.841	181.15	213.32	188.387	195.609	156.008	156.589	156.416
309	188.568	196.232	176.964	172.609	171.128	167.92	177.668	171.807	167.126	155.672	171.988	168.285	160.771	171.611	166.142	163.514	162.445	171.773	167.394	172.945	163.416	179.528	165.682	156.817	153.407	157.769	187.273	189.551	181.16	214.099	188.904	195.943	155.131	154.702	157.465
310	188.576	195.932	177.079	171.968	171.137	167.297	176.553	171.132	167.451	154.036	171.55	167.964	161.261	171.554	166.463	163.15	162.475	170.86	166.877	172.429	163.629	180.076	165.814	156.241	153.191	157.212	186.757	189.652	181.033	214.502	187.925	195.976	154.555	155.959	158.993
311	189.656	195.476	177.547	172.418	170.361	166.804	175.867	169.921	166.715	157.406	170.555	167.617	160.899	171.479	165.682	164.25	162.57	170.102	167.019	172.543	163.988	179.819	165.873	156.395	152.902	156.116	187.32	189.811	181.21	215.174	187.948	196.236	154.926	157.981	157.239
312	189.609	195.345	176.51	172.439	170.576	166.74	175.832	170.037	166.788	157.367	170.233	167.279	160.364	170.821	164.714	164.605	162.219	170.682	167.287	172.818	164.732	179.77	165.4	155.895	152.458	156.234	186.688	189.904	181.375	215.004	187.73	196.08	153.941	155.676	157.279
313	188.996	195.884	176.476	171.384	170.108	167.437	175.131	170.755	166.776	156.954	170.233	167.392	159.691	170.622	165.162	164.805	161.824	170.882	167.556	172.728	164.455	179.981	165.442	155.83	151.725	156.719	186.933	190.257	180.525	214.523	189.512	196.944	153.777	155.871	155.808
314	188.534	195.802	176.864	170.686	169.857	168.156	175.502	170.689	166.841	153.457	169.256	167.913	159.259	170.889	165.438	163.936	161.531	171.769	168.139	173.732	164.825	180.924	165.286	155.298	151.122	157.169	186.325	190.378	180.945	214.119	189.642	196.863	154.179	157.345	156.057
315	188.337	195.531	177.285	170.369	169.432	167.656	175.62	170.5	166.15	151.886	169.347	168.253	159.5	171.095	165.645	162.706	162.103	171.945	167.567	172.686	164.557	180.376	165.19	155.178	151.894	156.746	186.731	190.058	181.459	214.019	190.165	196.165	154.757	156.568	156.328
316	188.658	195.099	177.788	170.823	169.522	167.848	176.58	170.382	165.964	155.41	168.338	167.638	159.869	170.428	164.991	162.112	162.606	172.018	166.919	172.815	164.364	179.644	165.05	155.622	152.103	156.042	186.38	189.877	182.609	213.398	189.489	196.237	153.619	156.807	156.829
317	189.119	194.983	176.507	171.218	169.47	167.427	176.262	170.834	166.47	154.944	168.933	167.365	160.312	170.139	164.618	162.224	163.169	171.458	166.649	172.243	163.808	179.787	165.632	155.582	152.702	155.433	187.027	189.537	182.037	213.446	188.728	196.08	154.012	157.798	157.279
318	188.812	194.884	176.567	170.826	169.547	167.717	176.083	170.403	166.955	155.157	168.968	166.831	159.753	169.463	164.464	162.244	162.836	170.989	166.945	172.381	163.821	180.271	165.528	155.499	151.878	155.39	186.805	188.978	181.992	213.533	188.671	196.899	153.451	156.868	156.538
319	188.561	194.819	176.128	171.803	170.036	167.074	175.55	169.467	166.554	154.046	169.206	167.087	159.26	170.551	164.289	162.26	162.581	170.86	168.177	172.297	163.941	179.702	165.496	155.289	151.455	155.925	186.926	188.873	181.184	214.059	188.493	197.315	153.547	156.38	155.783
320	189.148	194.624	176.416	171.629	170.629	166.003	175.597	169.701	166.031	153.12	169.397	166.483	158.301	170.871	164.356	160.852	162.029	171.155	167.617	172.362	163.609	178.397	165.753	155.417	151.713	155.297	186.399	188.947	181.091	213.637	188.696	197.207	154.075	156.667	156.154
321	190.494	194.446	176.842	171.735	170.795	165.732	175.43	169.708	165.745	152.91	168.923	167.113	158.509	171.781	164.628	161.389	162.049	171.148	167.74	173.249	162.988	177.677	165.685	155.049	151.742	155.258	186.267	189.478	180.775	213.989	188.415	197.937	153.36	157.545	156.383
322	190.174	195.269	176.49	171.611	170.339	165.157	174.926	170.397	165.788	153.276	168.991	167.546	158.396	171.011	164.724	161.304	161.722	171.268	166.94	173.175	163.038	177.844	165.238	154.725	151.996	155.195	185.71	190.371	181.429	213.801	188.593	197.317	154.281	155.933	154.06
323	189.057	196.089	177.718	172.171	169.916	165.8	175.161	170.222	164.627	155.615	168.761	168.047	158.167	170.99	164.357	162.159	161.744	170.666	166.991	172.619	163.33	178.106	164.027	154.678	151.657	156.543	185.38	190.53	181.956	213.374	189.371	197.819	153.483	154.876	155.309
324	187.86	196.607	176.943	172.632	169.15	166.245	175.244	170.662	164.359	154.849	169.565	167.616	157.776	170.299	163.885	162.143	162.181	170.4	165.969	172.483	163.842	178.321	164.178	155.24	152.14	156.104	184.868	189.967	180.819	213.326	189.629	197.208	153.811	155.008	156.802
325	188.479	195.095	176.648	171.926	169.348	166.174	175.961	170.173	164.268	154.516	169.508	166.962	157.864	170.894	163.318	162.416	162.124	170.686	165.821	171.832	163.883	179.143	164.076	155.721	152.369	155.724	185.126	189.211	180.346	213.548	190.007	197.665	153.666	156.455	155.441
326	187.521	195.156	175.714	170.723	169.626	165.741	175.77	169.985	164.99	154.739	170.005	166.768	158.733	171.269	163.716	162.506	162.021	170.932	165.405	171.745	163.973	179.46	164.497	154.934	152.94	155.54	185.4	188.269	180.073	213.902	189.228	197.908	153.378	156.261	156.274
327	187.296	195.297	175.046	170.864	170	165.134	175.556	169.996	165.532	156.576	169.628	166.944	158.789	171.998	163.493	162.652	161.68	170.816	166.847	171.384	164.366	179.585	164.12	154.379	153.438	156.045	186.065	188.724	181.129	214.042	189.417	197.923	153.834	156.642	156.101
328	187.417	195.911	175.833	171.34	169.608	165.395	175.854	170.602	165.497	154.796	170.315	167.584	158.535	172.088	162.957	163.182	161.802	170.462	166.935	171.517	163.87	178.996	164.03	153.793	152.455	155.98	186.111	188.95	181.613	214.288	189.594	197.905	152.274	157.297	155.335
329	188.828	195.901	175.59	171.42	169.554	165.386	175.583	170.623	165.879	152.258	170.141	167	158.006	171.633	162.109	162.799	161.981	170.53	167.213	171.827	163.206	178.177	163.131	154.681	151.668	155.522	186.182	189.455	181.945	215.162	189.531	197.568	152.126	156.35	153.846
330	189.068	195.337	176.461	170.95	169.584	166.408	175.363	170.588	165.43	150.668	169.27	167.353	157.78	170.954	162.282	162.585	162.276	170.803	166.398	172.38	161.956	177.734	163.178	154.816	150.731	155.042	185.925	189.718	182.599	214.714	189.784	197.294	151.892	155.408	155.791
331	189.012	195.872	176.065	170.404	170.067	166.783	174.926	169.8	165.907	153.344	168.643	166.664	158.258	170.299	163.261	162.232	161.712	171.177	166.217	172.441	162.087	177.251	162.985	154.767	150.861	155.23	186.018	189.375	182.203	214.206	189.78	196.932	152.367	154.381	154.9
332	187.953	195.806	176.164	170.806	169.812	167.499	175.02	169.798	165.684	155.474	168.36	166.815	157.949	170.25	163.806	162.151	161.666	171.14	165.571	171.687	162.001	177.616	163.443	154.442	150.931	154.513	185.274	189.218	182.228	214.065	190.073	197.274	152.654	153.943	155.556
333	188.82	196.035	176.161	170.549	170.344	166.414	175.9	169.751	164.942	157.026	168.557	166.17	157.967	170.743	163.661	162.15	161.172	171.01	165.993	171.279	162.432	177.222	163.415	154.406	150.8	154.89	185.419	188.642	182.444	214.373	189.373	197.617	152.335	154.251	154.723
334	189.01	196.093	176.193	170.539	169.146	166.573	175.926	169.658	164.174	154.062	168.284	167.301	157.419	170.137	163.277	161.669	161.423	170.874	166.175	170.886	162.023	177.153	164.162	154.064	151.403	154.04	184.943	189.301	182.542	214.394	188.931	197.437	152.504	154.453	153.576
335	189.764	196.72	176.558	169.847	169.537	166.025	175.337	169.18	163.862	153.97	167.404	167.763	157.369	169.247	162.81	161.854	161.746	170.523	167.568	171.05	162.245	176.758	164.189	153.711	151.416	154.461	185.206	189.481	184.301	214.227	188.967	197.021	152.934	153.38	153.044
336	189.21	196.131	175.964	170.077	169.778	165.27	174.997	169.461	164.724	154.89	167.167	168.426	157.53	168.508	163.059	161.103	161.797	170.878	167.253	170.4	162.107	177.335	165.082	153.742	151.752	153.954	184.722	189.851	184.309	214.436	188.809	197.466	152.347	153.533	155.425
337	188.831	195.494	175.195	170.559	170.6	164.914	175.142	169.54	165.347	155.167	167.781	167.828	157.582	168.693	163.425	161.556	162.14	170.138	167.25	170.416	161.911	177.697	164.387	153.789	151.083	154.728	184.699	189.969	183.912	215.395	188.952	197.039	151.88	154.795	153.51
338	188.447	194.815	174.806	170.946	169.357	165.332	175.654	169.517	165.458	153.88	168.351	167.436	158.086	169.268	164.069	161.096	160.898	171.11	166.827	170.494	162.1	178.083	164.54	154.081	151.186	154.497	184.511	189.557	181.915	215.056	189.285	197.36	152.639	154.289	153.051
339	188.495	195.589	175.73	171.218	168.843	166.092	175.274	168.751	165.29	149.566	168.794	166.42	158.106	169.657	163.818	161.533	160.988	170.7	166.608	170.417	162.124	177.889	164.049	153.06	151.341	154.573	184.679	189.117	181.373	215.15	189.662	196.546	153.157	153.539	154.185
340	188.061	196.123	176.722	170.905	168.575	165.7	175.052	169.047	164.906	149.118	168.078	166.394	158.225	170.018	162.971	160.989	160.43	171.691	166.452	170.582	162.629	177.596	163.989	153.185	152.035	154.035	185.488	187.982	181.935	215.744	189.657	196.955	152.933	153.548	152.711
341	188.632	196.569	177.363	171.033	169.302	165.125	174.5	168.711	165.301	148.137	167.784	166.321	158.625	169.783	162.346	161.776	161.097	171.193	166.023	171.018	161.968	177.478	163.654	152.867	150.688	153.85	185.813	187.961	182.548	216.337	188.989	197.198	151.31	153.94	153.805
342	188.622	196.401	176.392	171.111	168.772	165.514	173.863	168.97	164.584	151.04	167.227	166.66	157.938	168.714	161.084	161.943	160.544	171.344	166.367	171.126	162.531	176.868	163.12	152.605	150.23	153.914	185.244	187.972	180.775	215.452	189.086	197.269	150.809	154.39	153.623
343	188.719	196.826	176.06	171.485	169.385	166.096	173.589	167.734	164.123	152.957	167.96	166.294	157.705	167.978	161.295	161.933	160.709	170.782	166.318	171.275	162.41	176.039	162.993	152.911	149.653	154.206	184.451	187.986	181.967	214.486	189.972	197.372	151.147	153.218	153.702
344	188.562	196.129	175.73	170.74	169.039	166.888	174.027	167.928	164.118	153.616	167.959	165.901	156.697	167.819	161.463	161.953	160.589	170.454	165.902	171.401	162.654	176.18	163.215	153.109	150.048	154.104	184.197	187.901	180.649	214.344	189.889	197.472	150.898	152.377	154.062
345	188.243	196.433	176.053	169.944	169.711	166.876	174.858	167.763	164.242	154.141	168.426	165.986	157.334	167.77	163.058	161.579	160.016	170.736	165.874	171.599	161.787	175.709	162.922	153.691	149.632	154.266	184.313	187.853	182.899	214.407	190.035	197.559	150.682	152.599	154.359
346	188.259	195.727	177.522	169.426	169.595	166.736	175.35	169.049	163.778	156.226	167.728	165.608	157.256	167.978	162.583	160.898	159.712	170.99	166.139	171.165	161.758	176.989	163.77	153.023	149.591	153.399	184.811	188.584	182.786	214.641	189.21	197.537	150.935	152.637	153.621
347	187.648	195.983	177.219	169.618	170.433	165.871	174.9	169.38	163.45	157.565	167.763	166.007	157.586	167.87	162.445	160.268	160.068	170.869	166.278	170.4	161.686	176.406	163.704	152.555	149.89	153.341	184.027	188.981	184.278	214.695	190	196.811	152.468	153.307	153.66
348	187.698	195.317	177.246	170.417	170.112	165.75	174.506	169.198	164.095	157.2	168.158	165.507	156.705	167.906	161.489	160.708	159.966	170.763	165.323	170.466	162.653	177.013	163.887	152.346	148.978	152.885	183.947	189.059	183.167	216.254	189.367	197.109	154.691	153.577	153.374
349	187.885	195.283	175.573	170.389	169.636	165.388	174.296	169.354	165.119	154.281	167.839	165.602	156.45	167.844	162.315	161.411	160.777	170.463	164.599	170.307	162.392	176.29	163.442	152.912	149.008	153.288	183.107	188.209	182.853	215.611	189.746	197.681	154.083	153.215	154.558
350	188.874	194.963	176.129	170.438	169.121	165.264	174.702	169.25	165.322	151.612	167.911	165.354	156.886	168.249	162.416	161.513	160.311	171.131	164.301	170.808	161.949	176.529	162.442	153.429	149	153.195	183.96	188.131	181.859	215.793	189.44	197.746	151.047	154.409	153.979
351	189.17	195.508	176.293	169.754	169.031	164.314	174.287	169.525	164.417	147.523	167.265	165.04	156.808	168.811	163.335	160.721	160.097	171.362	164.57	171.111	160.758	176.156	162.458	153.062	149.464	153.015	184.894	187.858	182.597	215.118	189.966	197.579	151.505	154.296	153.152
352	188.871	195.312	176.783	170.462	169.117	163.888	174.052	169.27	163.596	149.241	167.805	165.439	156.673	169.053	163.734	160.977	159.506	171.542	164.848	171.729	160.729	176.984	162.915	153.077	149.299	153.225	184.654	189.42	181.58	215.796	189.875	196.996	150.955	152.814	152.069
353	188.039	195.543	176.228	171.283	169.175	163.106	173.091	168.525	162.998	152.783	167.978	165.58	156.683	168.768	163.341	160.218	158.82	171.338	164.961	171.259	161.344	177.498	163.519	152.433	148.833	153.849	184.452	189.379	181.877	214.798	190.271	197.707	150.477	151.376	154.268
354	187.816	195.703	175.821	171.647	168.771	163.318	172.678	167.522	162.925	155.419	167.971	165.282	157.686	168.719	162.519	159.913	159.769	170.505	165.762	170.655	161.584	177.936	163.097	152.998	148.928	153.36	183.595	190.445	181.464	214.502	190.056	197.408	151.995	151.475	153.887
355	189.078	196.91	175.527	171.164	168.371	163.105	172.495	167.785	162.838	152.951	167.395	165.405	157.421	168.507	161.617	159.461	159.228	171.189	165.538	169.857	161.427	177.384	162.163	153.036	148.733	152.658	185.102	189.629	181.975	214.224	190.114	198.139	151.011	150.993	152.919
356	189.08	196.637	175.152	170.208	167.775	163.765	172.871	168.958	163.046	150.388	167.927	165.268	156.998	168.421	161.472	160.364	159.946	171.589	166.426	169.932	160.84	176.996	162.015	153.094	148.828	152.018	184.714	189.124	182.204	215.169	189.125	197.525	150.394	153.333	154.528
357	189.372	195.911	175.765	170.211	168.646	163.157	173.446	170.262	162.976	151.629	167.453	166.052	155.902	168.687	161.601	160.696	158.86	172.105	166.064	170.3	161.433	176.226	162.335	153.457	149.304	152.323	184.834	188.436	182.476	215.486	189.321	198.044	151.584	153.747	154.111
358	188.551	195.103	175.478	169.924	169.332	163.594	173.124	170.062	163.046	153.951	168.297	165.286	156.692	169.285	161.077	160.492	159.795	171.925	165.57	170.971	161.443	175.496	161.988	152.644	148.799	152.189	183.547	187.761	182.012	215.452	189.332	197.076	149.978	153.584	154.159
359	189.075	195.511	175.382	169.727	168.598	163.834	172.958	169.305	162.298	152.627	167.887	165.388	156.309	169.274	160.982	159.789	159.409	170.716	165.096	171.107	161.788	174.953	162.509	152.278	148.662	152.045	184.287	188.339	180.974	215.566	190.299	197.439	150.446	154.347	152.72
360	188.979	195.992	174.168	169.407	167.855	164.443	172.646	168.365	162.455	149.059	168.806	165.051	156.718	168.971	160.32	160.034	160.283	171.224	164.742	170.479	160.567	175.891	162.405	152.256	147.954	151.967	184.921	188.326	180.365	215.925	189.495	197.63	150.872	154.36	153.764
361	189.255	195.974	174.385	169.886	167.949	164.859	173.302	168.421	162.193	148.704	168.422	165.113	156.59	168.182	160.792	160.233	159.768	170.505	165.461	170.145	160.369	175.799	163.325	152.001	148.873	152.092	185.171	188.348	180.391	216.156	189.914	197.73	151.174	153.189	152.456
362	189.336	195.045	175.087	170.068	169.085	164.673	173.482	169.143	162.203	150.535	167.687	164.833	157.02	168.838	160.826	160.585	159.853	171.021	164.787	169.875	160.223	176.466	163.373	151.651	148.722	151.871	185.02	188.339	181.021	216.935	189.923	198.138	152.774	152.726	150.997
363	188.845	194.907	175.598	170.366	169.282	165.155	172.895	169.703	162.677	154.591	166.885	165.552	157.276	168.709	161.581	159.869	159.395	169.656	164.481	170.551	159.958	175.653	163.318	150.826	148.459	151.81	183.811	188.366	180.918	217.291	191.119	197.509	150.338	152.576	153.036
364	188.656	194.891	175.111	169.576	168.878	164.774	171.538	169.398	162.894	153.019	166.346	165.048	156.543	168.996	161.466	160.309	159.062	169.542	164.573	170.304	159.636	174.921	162.821	151.594	147.91	152.286	183.384	188.608	180.291	217.471	190.875	197.192	150.181	153.349	153.727
365	188.494	195.6	174.962	170.074	169.266	164.981	171.104	168.823	163.477	152.942	166.558	164.666	156.314	168.325	161.471	160.382	158.945	169.741	164.922	170.507	159.883	175.176	162.559	152.603	147.696	152.635	182.969	188.013	181.063	217.129	190.253	197.681	150.233	154.025	151.93
366	189.134	195.535	174.756	169.597	169.375	163.949	171.907	169.339	163.019	149.655	166.818	163.974	156.391	168.264	161.476	161.395	159.099	170.162	165.476	170.557	160.664	175.226	162.825	152.324	147.962	152.866	183.004	188.161	183.311	216.149	190.271	197.823	149.507	152.654	153.057
367	189.276	195.656	174.909	169.897	169.184	164	172.389	169.502	162.908	150.206	167.541	165.009	156.56	167.367	161.426	160.082	159.218	170.666	164.695	169.834	160.773	176.415	162.897	151.962	147.924	152.508	183.196	187.852	184.556	215.343	190.034	198.192	149.416	152.46	154.121
368	189.507	195.479	174.472	169.834	169.146	163.427	173.08	170.282	162.466	150.957	167.259	164.917	156.383	167.277	161.061	160.549	159.57	170.05	165.077	168.825	160.281	174.99	162.968	151.198	148.539	152.159	182.753	188.051	183.64	214.832	189.745	197.3	151.38	151.598	153.081
369	189.177	195.866	174.809	170.065	169.288	164.005	173.013	169.451	161.902	149.591	166.989	164.453	155.636	167.1	160.569	160.022	159.027	170.649	164.816	168.099	160.119	175.313	162.812	152.122	148.346	151.703	183.559	187.861	181.853	215.485	188.986	197.401	150.839	153.366	152.057
370	189.563	195.474	174.533	170.787	169.332	163.73	173.266	169.99	161.484	150.589	166.947	164.269	155.358	167.844	160.723	160.283	159.084	169.746	165.319	169.232	160.32	174.611	162.724	152.206	147.463	151.614	182.911	188.334	180.854	216.381	189.395	197.619	151.602	152.491	151.571
371	189.112	195.888	175.165	170.459	168.739	164.258	173.032	169.273	161.482	152.105	167.164	163.986	154.817	167.945	161.4	159.718	158.04	169.576	165.502	170.604	161.141	175	162.465	152.543	147.127	151.197	183.235	188.295	180.398	216.191	190.386	198.216	149.81	152.303	151.549
372	189.642	195.875	174.723	170.097	168.542	164.055	172.716	169.319	162.368	153.362	167.243	165.399	154.901	168.367	161.766	159.878	158.633	169.47	165.767	170.571	161.119	175.406	162.788	151.906	147.243	151.916	183.071	187.694	180.924	215.753	190.683	198.531	150.718	151.718	152.569
373	189.287	196.398	175.287	169.393	168.304	164.094	173.256	168.553	163.347	153.999	166.675	165.076	155.662	168.284	161.094	160.44	158.945	169.554	165.711	170.523	161.639	176.024	163.537	151.413	147.857	152.035	184.089	187.629	181.338	216.461	190.323	198.813	149.17	152.654	153.662
374	188.579	196.479	174.678	169.222	167.756	163.457	172.883	168.895	163.317	151.714	166.588	165.601	156.681	167.953	160.707	159.831	159.228	170.41	164.986	169.763	160.475	175.458	163.711	151.219	146.876	152.276	184.757	187.459	182.084	216.884	189.77	197.989	149.75	151.73	153.719
375	187.452	196.064	175.387	170.017	167.886	163.826	173.313	169.537	162.82	154.137	166.529	164.207	157.196	167.436	159.993	160.001	158.343	170.156	164.114	170.072	160.365	174.113	163.41	150.928	147.383	151.705	185.292	188.433	181.505	216.99	190.305	197.573	149.866	152.301	153.082
376	188.401	195.285	175.427	169.939	167.601	163.677	172.39	169.169	162.073	152.39	166.73	163.276	156.511	166.773	159.949	159.497	157.884	170.451	164.929	169.244	159.943	173.654	162.399	151.299	146.437	151.261	184.882	188.412	180.56	216.031	189.953	197.569	149.863	151.04	151.981
377	190.082	195.046	175.766	169.503	168.309	163.885	172.207	168.475	162.152	151.087	166.657	163.403	154.902	166.539	159.797	159.784	157.767	169.475	165.541	169.401	160.285	174.289	162.84	151.419	147.194	151.83	184.459	189.291	180.721	216.571	190.303	197.381	150.068	151.439	153.22
378	189.94	195.503	175.526	168.963	167.651	163.279	171.609	168.151	162.06	149.843	167.024	163.449	154.533	166.058	160.267	159.467	157.778	169.045	166.196	168.911	160.381	175.191	162.924	152.244	146.44	151.761	183.793	188.867	180.391	217.286	190.456	196.923	149.027	151.592	151.172
379	188.842	196.386	175.352	169.601	168.504	163.411	171.707	168.258	162.051	152.734	166.66	164.273	154.487	166.361	160.855	158.707	157.659	168.377	165.132	169.905	160.04	174.834	162.98	152.426	147.277	152.025	183.426	188.807	181.283	217.678	190.762	196.77	149.802	151.253	152.488
380	188.03	196.265	174.677	169.839	168.36	163.195	172.638	168.504	161.57	155.17	166.58	163.359	155.543	166.436	160.947	158.641	157.97	168.538	164.281	169.61	160.219	174.576	162.427	152.021	147.531	151.204	183.227	188.474	181.069	217.062	190.938	196.763	150.078	152.097	152.701
381	188.411	196.111	174.222	170.001	168.271	163.261	173.03	168.462	161.825	156.168	166.29	162.929	155.859	167.005	160.802	158.087	158.381	168.963	163.464	169.333	160.591	174.403	161.655	152.199	147.234	150.725	183.32	188.115	180.422	216.098	191.164	197.074	150.197	152.989	153.276
382	188.561	195.56	174.633	168.884	167.533	163.226	173.513	167.95	161.934	153.415	166.364	163.185	156.061	166.207	160.29	159.086	158.161	170.018	163.854	169.01	160.722	175.556	161.47	152.309	146.582	150.351	183.962	188.464	180.493	215.319	190.241	196.881	148.869	152.537	151.645
383	188.299	195.31	174.986	169.278	167.038	163.865	173.046	168.266	162.435	153.809	166.616	163.843	156.439	166.141	160.559	158.902	158.433	170.358	163.655	168.822	160.088	174.975	161.745	152.044	146.169	150.292	183.826	187.852	180.329	214.965	189.301	197.99	148.897	152.579	150.113
384	188.299	194.86	175.19	169.49	167.876	164.309	172.417	168.138	161.538	153.483	166.226	164.79	155.754	165.614	160.302	158.74	158.506	169.375	164.459	168.981	159.267	174.397	162.944	151.02	146.158	150.838	183.174	187.873	181.728	215.226	188.737	198.497	149.444	149.736	151.11
385	187.66	195.069	174.678	169.584	168.339	163.516	171.994	169.143	161.598	154.774	166.051	164.354	155.663	166.599	160.263	158.873	158.5	169.143	164.357	168.665	158.882	173.508	164.142	150.162	147.089	150.741	183.302	187.847	180.988	216.155	189.7	198.6	148.471	150.347	152.332
386	187.795	196.008	174.815	169.42	168.947	163.512	171.359	168.639	161.774	152.705	166.656	164.407	155.468	166.35	159.891	159.281	158.407	168.844	164.348	168.888	158.844	174.401	163.235	150.83	146.737	150.775	182.97	188.266	180.661	216.96	190.546	198.104	148.995	151.169	151.634
387	188.171	197.531	174.802	169.598	168.895	163.34	171.645	168.691	162.703	149.825	167.097	163.905	155.99	165.784	160.258	159.687	157.825	169.838	164.125	168.921	159.056	174.64	162.717	150.963	146.826	150.475	183.226	188.634	181.085	217.114	189.253	198.053	149.088	150.624	150.497
388	189	197.951	174.765	170.108	168.847	164.143	171.13	167.93	162.243	149.134	167.898	164.299	156.487	165.889	160.48	158.972	157.746	168.98	164.519	169.59	159.539	174.294	161.245	151.052	146.521	151.107	183.416	188.477	181.452	216.759	189.538	198.384	149.087	150.183	151.258
389	189.168	196.572	174.482	170.15	168.751	163.313	171.696	168.056	161.634	149.615	166.853	164.42	156.015	165.796	160.584	158.549	156.951	169.759	165.044	169.389	159.988	173.769	161.823	150.265	146.093	151.446	183.628	188.412	181.533	217.388	189.235	198.217	148.704	151.052	150.246
390	188.495	195.357	174.134	169.781	168.508	163.527	171.493	167.492	161.274	151.891	166.732	164.078	155.394	165.929	160.855	158.102	157.002	169.935	165.463	169.03	159.873	174.153	161.506	149.892	145.506	151.874	183.96	189.272	181.369	217.458	190.068	197.471	148.977	151.294	150.475
391	188.698	194.937	173.772	169.328	168.583	163.374	171.932	167.694	161.743	153.332	166.021	163.383	154.97	165.629	161.17	157.726	157.6	170.752	164.894	168.423	159.704	173.943	161.802	150.057	145.736	151.475	182.87	190.139	181.661	218.383	190.809	197.524	148.61	150.467	150.498
392	188.608	195.604	173.495	169.166	169.043	162.964	171.344	167.471	161.612	153.441	166.108	163.253	154.617	165.278	160.867	156.69	157.922	170.401	164.739	168.296	159.83	173.516	161.065	150.375	146.62	151.084	182.597	190.171	182.535	217.764	191.336	197.386	148.185	149.856	149.357
393	189.297	195.768	174.192	168.777	168.957	162.899	172.142	167.308	162.146	153.464	165.692	163.062	154.553	166.382	160.471	156.913	158.293	170.535	164.588	168.55	159.842	173.129	161.222	151.15	147.332	150.251	181.827	189.378	181.482	217.354	192.135	198.324	149.089	149.728	149.446
394	188.616	195.864	174.818	168.927	168.546	162.337	171.862	166.95	161.949	153.182	165.696	163.756	153.733	165.858	159.48	157.148	157.704	169.785	164.927	168.705	158.849	172.914	160.674	151.328	146.624	149.421	182.401	188.48	181.417	216.397	192.024	197.437	148.733	149.034	150.743
395	188.609	196.29	175.335	168.995	167.449	162.732	171.596	166.662	162.09	152.991	166.191	163.796	153.686	166.125	159.369	158.035	158.293	169.819	164.602	169.126	158.397	173.614	161.723	151.459	146.195	149.746	182.228	188.503	180.214	216.001	191.339	197.683	149.288	150.978	150.567
396	188.686	196.323	174.749	169.213	166.581	162.094	171.097	166.745	161.854	151.814	166.081	164.886	153.976	165.093	158.605	157.65	158.4	169.762	164.143	169.002	158.308	173.558	161.115	150.788	145.659	149.505	182.821	188.67	180.766	216.478	190.951	197.588	148.821	151.507	151.177
397	188.549	196.52	175.411	169.885	166.596	162.753	170.524	166.844	161.354	151.35	166.059	164.975	154.1	165.082	159.966	157.828	158.458	170.717	164.025	167.792	159.141	174.397	161.961	150.65	145.975	150.495	182.767	188.181	180.196	217.472	190.658	198.228	148.983	151.483	151.659
398	188.636	195.629	175.241	170.425	167.427	163.391	170.435	166.3	161.246	153.363	165.374	165.34	155.16	165.621	159.871	157.139	157.821	170.595	164.923	168.198	159.321	174.088	161.077	150.467	145.799	150.478	182.618	187.972	180.789	217.998	190.833	197.795	148.883	151.471	152.147
399	188.945	195.028	175.068	170.636	167.87	163.355	169.78	166.652	160.261	154.766	165.792	165.198	155.613	165.631	160.366	157.678	156.742	170.264	165.862	168.14	159.263	173.681	162.173	150.658	146.103	150.799	182.085	187.303	180.005	218.328	191.123	197.689	149.495	151.197	149.583
400	188.403	195.392	173.765	169.274	167.862	163.036	170.282	166.798	160.716	153.39	165.819	164.819	156.104	165.409	159.407	156.997	156.703	170.732	165.608	169.066	158.601	172.945	161.26	150.18	145.68	149.803	182.043	187.925	180.303	218.062	190.336	197.65	148.672	150.439	149.2
401	187.584	195.73	174.025	168.151	167.808	161.752	170.73	168.298	160.414	152.401	166.171	164.117	155.232	164.637	159.83	157.786	156.442	169.643	164.591	168.723	158.032	172.576	161.853	150.197	146.085	149.789	182.61	187.857	179.67	218.069	189.759	197.5	149.224	150.406	149.629
402	187.286	195.987	174.628	167.97	167.936	161.796	171.004	168.159	160.33	152.185	166.305	164.278	155.18	164.921	160.35	157.426	157.004	169.499	164.042	168.877	158.102	172.368	161.254	149.656	145.622	149.91	182.952	187.535	180.289	218.067	188.879	197.114	149.145	148.931	150.423
403	187.703	194.974	174.843	168.497	167.758	162.072	171.076	167.93	159.422	152.839	166.819	164.488	155.64	165.473	160.35	158.246	156.253	168.977	164.21	169.085	158.224	172.458	161.228	149.905	145.651	149.83	182.851	186.813	180.587	217.674	189.247	197.862	149.359	150.063	150.056
404	188.218	196.022	174.419	168.69	167.05	162.829	170.81	167.399	159.464	149.52	166.869	165.135	155.132	165.144	159.966	157.556	156.231	169.816	164.311	168.388	158.828	172.583	161.229	150.188	145.266	149.605	183.171	187.128	181.075	217.547	189.711	198.017	149.329	149.46	152.661
405	188.102	196.169	174.286	168.451	167.528	162.885	170.478	166.631	160.052	148.634	166.473	164.728	154.032	164.969	158.904	158.112	156.433	169.592	164.285	167.822	158.711	172.562	161.06	150.821	145.432	149.899	183.159	187.605	181.824	217.16	190.042	198.249	148.746	151.615	151.904
406	188.952	196.366	174.025	167.855	168.239	162.772	171.034	167.204	160.384	146.487	166.015	164.121	153.567	164.815	158.229	157.944	156.604	169.235	164.018	167.494	159.619	173.356	161.146	150.315	145.174	150.534	183.385	187.778	181.59	217.426	189.79	198.019	147.16	151.266	149.671
407	188.373	195.595	173.882	167.497	168.66	162.416	170.578	166.914	160.659	150.162	165.313	163.499	154.649	165.47	158.035	157.584	156.667	169.265	164.356	167.26	159.319	173.131	160.521	149.935	145.43	150.042	182.768	187.985	181.858	217.033	190.786	198.293	149.053	150.467	151.329
408	188.308	195.431	173.363	168.237	168.209	162.5	170.379	167.326	160.846	150.028	165.627	163.441	155.23	165.756	158.301	157.106	157.406	168.939	163.578	168.257	159.556	174.161	160.128	149.471	145.118	149.522	182.452	188.519	182.009	218.421	190.413	198.114	147.641	152.265	151.395
409	187.552	195.353	173.594	168.766	167.572	162.42	169.889	166.4	160.774	151.542	165.06	163.08	154.902	164.726	159.291	156.653	157.947	168.533	163.897	167.694	158.781	173.285	160.35	149.96	145.239	149.714	182.215	188.39	180.861	218.599	190.883	197.304	147.571	152.5	151.854
410	188.957	194.838	173.348	169.734	167.626	162.329	170.019	166.283	160.43	150.833	165.508	162.937	153.987	164.512	158.778	157.623	157.352	168.228	164.225	168.218	158.784	173.125	160.118	149.41	144.482	150.101	182.843	188.934	180.87	218.378	190.656	197.2	147.529	150.235	150.189
411	189.241	194.772	173.843	168.946	167.756	162.25	170.564	166.972	159.972	150.16	164.738	162.44	153.676	164.513	159.22	157.135	156.924	168.972	164.5	167.834	157.894	172.74	160.452	149.851	143.967	150.596	183.376	189.07	180.754	216.866	191.942	198.281	147.746	148.793	149.257
412	189.237	195.642	174.142	169.182	168.163	161.439	170.786	167.445	160.387	150.544	164.919	163.29	153.933	165.791	159.124	157.283	157.146	168.929	164.122	168.282	158.405	172.565	160.064	149.591	144.106	149.932	183.741	189.65	182.177	217.034	191.72	199.214	148.221	149.401	150.513
413	188.183	195.798	174.505	168.551	168.686	161.664	171.556	167.703	160.555	149.78	165.222	163.585	153.961	165.981	159.738	157.061	157.054	169.346	164.424	168.248	157.938	172.667	160.272	149.729	144.977	149.54	183.942	189.317	181.838	218.023	192.049	200.135	147.428	148.619	148.786
414	188.239	196.018	174.271	168.142	168.713	161.836	171.5	166.967	160.597	150.247	165.591	163.433	153.779	164.951	159.144	157.651	156.785	169.469	165.699	167.279	158.092	171.843	160.833	149.841	145.609	148.919	183.588	188.764	181.378	217.861	191.923	199.768	147.829	148.948	148.501
415	188.35	195.574	173.8	167.598	168.487	161.763	170.676	167.115	160.591	149.817	165.584	163.221	154.227	164.187	158.839	157.557	156.502	169.584	165.789	167.072	157.577	171.776	161.67	150.439	145.677	149.755	183.165	188.066	180.92	217.851	192.021	199.854	147.726	148.772	148.619
416	188.587	196.835	174.649	168.158	167.778	162.027	170.223	167.585	159.896	150.165	165.429	162.849	154.736	163.479	159.188	156.767	156.946	169.688	165.229	166.505	157.482	171.275	161.929	150.337	144.537	149.987	181.965	187.664	180.655	217.494	191.151	198.685	148.906	148.611	149.148
417	188.462	196.937	174.827	168.999	167.826	161.523	170.173	167.334	159.694	150.872	165.885	163.368	154.422	163.362	159.772	156.677	157.296	168.481	164.87	167.297	157.647	171.604	161.535	149.641	145.242	150.463	181.945	187.297	179.64	218.158	190.366	198.694	149.131	148.607	150.413
418	188.648	196.98	175.361	169.008	167.837	162.497	170.295	167.626	160.088	152.24	166.279	163.263	153.948	163.526	159.907	157.08	157.643	168.588	165.099	167.278	157.159	171.421	161.405	149.301	145.131	149.672	181.523	187.719	180.279	217.476	190.094	197.907	148.929	149.653	149.695
419	188.376	195.744	174.849	168.89	167.725	162.965	170.355	167.114	160.938	153.004	166.06	163.365	153.617	164.158	159.407	157.749	157.889	168.979	164.529	167.484	157.684	172.14	161.347	149.64	145.972	149.672	182.229	187.984	180.2	218.012	190.18	199.067	148.217	150.102	150.282
420	188.528	195.426	174.825	169.255	167.914	163.185	169.656	167.811	161.294	152.493	166.85	163.491	154.279	164.85	159.045	157.526	157.625	169.372	164.171	167.287	158.252	172.016	160.968	149.854	145.192	149.582	182.159	188.572	180.75	218.089	189.905	199.327	148.168	149.64	150.831
421	188.45	195.815	174.23	170.433	168.578	163.24	169.804	167.249	160.396	152.331	166.124	163.353	154.083	164.792	158.798	157.536	157.609	169.415	163.576	168.029	158.963	172.168	161.08	149.619	145.101	150.041	181.941	188.658	179.733	218.49	189.658	199.239	147.343	150.322	150.464
422	189.433	195.88	174.214	170.362	168.649	162.127	169.499	167.232	159.758	151.55	166.104	163.288	154.165	164.32	158.583	157.433	156.936	168.723	163.932	168.112	158.88	171.916	161.022	149.304	143.975	149.85	181.842	188.442	181.026	218.73	188.771	199.165	146.814	149.102	151.182
423	189.186	195.854	174.337	169.11	167.994	162.182	170.394	166.714	159.921	151.57	165.764	162.609	154.28	164.259	158.816	157.226	156.722	169.43	164.016	168.189	158.76	171.971	160.925	149.223	143.634	149.191	181.922	188.467	181.368	218.979	189.003	198.845	147.691	149.506	149.181
424	188.971	195.882	174.248	167.777	167.139	161.981	169.605	166.474	159.832	151.826	166.003	162.12	154.152	164.609	158.685	157.76	156.109	169.423	165.443	167.722	158.336	171.981	160.61	149.293	143.274	148.479	182.636	188.228	182.824	219.676	189.248	199.541	148.216	150.679	150.935
425	188.012	196.365	173.952	167.73	167.356	162.913	169.171	166.266	160.336	152.245	166.747	161.934	154.401	164.058	159.847	158.175	156.389	169.494	165.553	167.6	157.854	172.169	160.533	149.468	143.64	148.369	183.349	187.838	182.051	219.47	190.55	199.225	148.025	151.513	150.885
426	187.403	196.651	174.212	168.476	168.576	162.698	168.786	166.229	159.739	153.486	166.14	161.656	153.999	163.707	160.573	158.46	155.802	169.078	164.645	167.523	158.121	172.115	160.402	149.698	143.627	149.113	183.208	187.602	181.225	219.493	190.873	199.28	148.369	149.94	149.101
427	187.483	196.745	174.729	169.084	168.631	162.061	168.956	166.863	160.309	154.515	166.655	162.504	153.932	163.116	160.477	157.907	155.465	169.498	164.034	167.437	158.738	171.893	160.614	148.841	143.853	149.207	183.373	187.892	180.297	219.597	191.46	198.793	148.767	148.796	147.181
428	188.309	196.633	174.779	168.962	168.639	161.826	169.502	167.443	160.451	154.581	165.661	162.913	153.631	163.484	159.099	157.44	155.267	169.509	164.461	167.468	159.392	171.415	160.446	149.255	143.937	149.368	183.332	187.826	179.607	219.343	191.497	199.194	147.133	147.373	148.448
429	188.79	196.298	174.619	169.506	167.852	162.701	169.635	167.825	160.668	154.582	165.482	163.366	153.783	164.384	158.256	156.83	155.887	169.904	165.276	168.061	158.768	171.579	160.623	148.555	144.408	148.655	183.095	188.56	179.76	219.746	191.516	199.195	147.643	147.556	149.595
430	189.367	196.098	174.262	169.539	168.872	162.501	169.842	167.981	159.895	154.636	165.002	163.04	154.101	164.574	158.13	155.92	156.602	169.712	164.9	168.337	158.515	171.354	160.606	149.035	144.082	149.265	182.794	187.697	179.919	218.878	190.91	199.289	147.049	148.368	148.89
431	188.868	195.765	173.891	169.165	169.282	162.204	170.189	167.692	159.156	154.425	165.613	162.696	154.443	164.732	158.71	156.111	157.113	169.118	164.304	168.318	158.371	171.432	161.729	148.253	143.515	149.292	182.13	188.19	180.083	218.464	191.028	198.308	146.403	150.032	150.112
432	188.859	196.483	173.422	168.264	169.133	161.54	170.056	167.96	158.868	153.339	165.517	162.455	154.403	164.396	158.848	156.186	156.789	168.834	164.463	167.732	158.323	170.956	161.912	148.699	143.675	149.186	182.413	187.279	180.443	218.663	190.687	197.836	146.213	148.911	149.472
433	188.337	195.993	173.656	168.418	168.332	161.941	170.114	166.967	158.553	152.775	165.52	162.556	154.206	164.454	159.193	156.485	156.528	168.413	164.325	166.699	158.293	171.751	161.549	149.067	143.919	148.664	182.496	187.982	181.209	219.455	191.752	198.579	147.916	147.703	148.39
434	188.7	195.819	174.471	168.743	168.45	162.287	169.443	166.761	158.61	153.502	164.774	162.476	153.439	164.688	159.276	156.603	156.139	168.406	164.011	167.248	157.238	171.345	160.048	149.214	145.092	148.326	182.52	187.716	181.536	219.866	191.757	198.688	147.735	148.581	148.511
435	188.017	195.2	174.552	168.791	168.139	162.025	169.15	166.259	158.739	153.674	165.185	162.725	153.475	164.448	159.151	156.923	156.247	168.616	163.671	167.052	157.037	171.265	159.895	149.517	144.525	148.324	182.961	187.477	182.041	218.479	192.266	199.53	146.92	149.6	150.383
436	187.709	196.082	174.475	167.956	168.182	162.284	169.958	166.662	159.97	152.03	165.576	162.326	153.296	163.877	159.181	157.025	156.253	168.992	163.671	167.465	156.719	171.012	160.273	149.986	144.498	147.809	183.402	188.146	181.506	218.62	191.427	198.891	148.608	149.73	147.535
437	187.12	196.167	174.669	168.079	167.928	161.487	169.622	166.896	160.279	152.275	166.301	162.543	154.36	163.832	159.333	156.58	156.673	168.754	164.393	167.457	157.919	171.659	161.227	150.339	143.678	148.902	183.426	188.381	182.276	218.72	190.999	198.686	147.626	147.695	149.145
438	187.925	196.328	174.326	167.918	168.396	161.599	170.669	167.035	160.802	151.351	165.938	162.329	154.086	163.821	159.414	156.196	156.961	168.532	164.451	167.283	158.58	171.828	160.736	149.151	143.472	149.049	182.797	188.549	181.664	219.162	190.536	198.197	147.122	149.25	150.21
439	188.223	195.496	174.497	167.842	168.502	161.677	169.879	166.725	160.091	150.929	165.739	162.701	154.228	164.287	159.532	155.782	157.256	168.398	164.334	166.445	158.576	171.25	160.497	148.575	142.75	149.788	182.294	187.941	181.044	219.201	191.365	198.153	146.936	148.793	149.511
440	188.178	195.932	175.002	168.12	167.634	161.737	170.16	166.349	159.778	150.822	165.275	162.033	153.638	163.889	158.426	155.858	157.422	169.421	164.477	166.141	157.854	171.306	160.03	148.391	142.784	148.694	182.897	187.961	180.746	219.507	191.529	198.244	147.001	148.528	148.34
441	188.255	195.848	175.571	167.859	167.687	161.808	168.894	165.906	158.878	151.346	165.632	162.125	153.961	163.743	158.152	155.448	157.069	170.215	164.454	166.449	157.408	170.609	160.123	149.187	142.764	148.446	183.569	188.647	181.412	220.014	192.481	197.807	146.801	148.44	150.158
442	188.105	195.501	175.597	168.686	168.003	162.102	169.357	166.533	158.518	154.301	166.147	161.406	153.685	163.626	157.992	155.837	156.643	170.458	164.867	166.976	157.013	170.846	160.486	149.559	143.503	147.903	183.503	188.257	181.573	219.771	191.111	198.145	147.035	148.107	149.887
443	188.676	195.016	174.174	168.415	168.738	162.557	169.178	167.149	158.824	153.077	165.456	162.075	153.627	163.715	159.219	155.661	155.929	170.176	165.181	166.294	157.299	170.529	160.946	148.887	143.724	148.038	182.816	188.169	181.534	219.493	190.57	198.584	147.085	148.811	148.457
444	188.51	195.336	174.231	168.772	168.473	162.013	169.223	167.47	159.187	154.344	164.942	161.443	153.702	163.645	158.589	155.885	155.935	169.588	165.212	165.882	157.59	171.487	162.05	148.83	144.145	148.529	182.963	187.347	180.938	219.258	190.217	199.562	147.648	147.869	148.453
445	189.308	195.286	174.689	168.426	167.863	161.497	167.976	167.454	159.765	151.868	164.092	162.237	153.354	163.696	158.444	156.373	155.92	169.259	165.141	166.406	158.159	171.091	161.438	148.324	143.671	149	183.64	187.121	180.934	218.938	191.611	199.257	146.195	147.893	148.044
446	189.555	195.5	175.693	168.525	167.5	161.315	168.446	166.954	158.604	153.928	164.196	161.771	153.81	163.608	157.863	156.326	156.467	169.131	164.921	166.666	158.505	170.928	161.237	148.683	143.256	148.889	183.62	187.224	180.793	219.544	192.884	199.393	146.194	147.603	148.63
447	189.887	196.318	175.739	169.03	167.607	161.81	169.019	167.13	157.971	152.175	164.557	162.134	153.672	163.464	157.871	155.831	156.708	169.109	164.55	166.74	157.855	170.044	161.008	148.789	142.726	148.147	182.524	187.966	181.51	219.953	192.741	198.852	147.047	148.915	148.331
448	190.204	196.74	175.422	169.513	167.718	161.814	170.34	167.357	157.416	152.608	164.821	161.852	154.905	163.281	158.767	155.648	156.652	169.08	164.499	165.939	157.84	170.374	161.479	148.409	142.44	148.34	182.042	188.593	181.506	220.721	192.022	199.219	146.823	147.681	147.413
449	190.335	197.636	174.759	169.894	168.143	161.59	170.309	167.954	158.339	149.76	165.481	162.592	154.016	163.128	158.219	155.388	156.272	169.482	164.662	166.211	157.225	170.128	160.85	148.147	142.34	148.243	182.294	188.842	181.613	220.626	191.381	199.719	147.564	148.517	147.543
450	189.924	196.701	174.551	169.43	168.354	161.261	169.729	167.562	158.6	151.977	165.571	163.064	153.99	162.993	158.336	155.554	155.946	169.322	165.535	166.584	157.413	170.46	160.264	147.531	142.152	148.64	182.682	189.08	181.005	220.184	191.631	199.538	147.201	149.268	148.31
451	188.483	197.041	174.116	168.952	168.4	161.131	169.051	167.782	158.969	152.724	166.043	162.845	153.434	163.074	157.754	154.787	156.025	169.821	165.153	167.599	156.994	170.892	159.945	147.945	143.392	148.159	182.403	189.457	180.464	220.05	191.796	198.598	146.915	148.707	149.542
452	187.311	196.755	173.915	168.758	168.086	160.906	169.007	167.553	159.404	152.252	166.614	162.934	153.435	162.649	158.431	155.22	155.905	170.395	165.36	167.027	157.498	170.546	160.853	147.838	143.964	148.457	182.774	188.15	179.895	219.886	191.155	198.154	146.788	148.824	149.651
453	187.34	196.998	173.986	169.545	167.843	162.043	169.32	167.799	159.393	149.824	166.569	162.725	153.521	162.882	158.461	155.377	156.306	170.155	164.853	167.174	158.005	170.237	160.856	147.49	145.045	147.924	182.844	187.874	180.379	220.616	191.51	198.888	147.965	148.342	149.746
454	188.376	196.695	173.691	169.602	167.895	161.919	169.63	167.144	159.397	148.706	165.984	163.334	153.171	162.383	158.413	155.592	156.198	169.439	164.791	166.765	158.244	168.967	160.811	147.121	144.27	148.28	182.847	188.454	181.839	220.327	191.849	200.085	146.662	148.864	149.97
455	188.563	195.561	173.284	169.24	168.43	162.425	168.579	166.946	158.815	150.278	165.42	163.346	152.992	162.776	158.109	155.433	156.867	168.993	164.464	166.895	157.916	169.33	159.887	147.36	143.892	148.4	181.506	189.276	181.357	220.56	192.891	200.17	147.254	148.795	148.292
456	188.433	195.296	172.964	168.247	168.686	161.065	168.258	167.492	159.201	150.996	165.498	163.408	152.759	162.52	158.073	155.803	156.954	168.762	164.774	166.653	158.499	169.932	160.315	147.82	142.6	149.179	181.005	189.631	179.875	220.407	192.182	200.15	147.098	147.321	148.291
457	187.827	195.481	172.857	168.824	168.804	161.765	168.599	167.517	159.243	152.235	165.356	162.911	152.576	162.949	158.079	157.029	156.987	169.211	165.514	167.061	158.267	169.939	160.342	147.985	142.32	148.821	180.565	189.123	180.032	220.069	192.093	200.27	147.715	147.611	149.273
458	188.198	196.36	172.993	168.706	168.776	161.6	169.71	167.584	159.232	151.728	165.335	162.397	152.895	162.926	157.949	156.728	155.867	168.322	164.812	166.886	158.917	169.732	161.002	148.634	142.352	148.695	181.176	188.982	180.906	220.094	191.641	199.93	147.739	148.621	148.078
459	188.491	196.475	172.748	168.994	168.511	162.354	169.684	167.398	158.984	151.404	164.587	162.824	152.61	162.973	158.194	156.978	155.799	168.831	164.536	166.387	157.489	168.708	160.564	148.832	142.418	148.299	181.831	188.464	181.276	219.689	192.559	199.186	147.54	146.53	150.175
460	188.429	196.616	173.812	168.875	167.837	161.872	168.794	168.044	158.66	151.868	164.548	163.301	153.091	162.639	158.261	156.538	155.656	168.969	164.599	165.665	157.519	169.354	160.705	149.319	142.074	147.761	183.39	188.601	180.25	220.097	192.083	198.272	146.74	149.939	150.15
461	188.782	196.706	174.176	168.89	167.758	162.621	168.082	167.911	157.601	152.524	164.618	163.684	152.913	161.941	158.271	156.758	156.301	169.513	165.277	166.266	156.451	169.228	160.381	148.826	141.809	147.308	184.081	188.503	180.51	220.554	192.512	198.332	146.258	149.511	149.24
462	189.076	196.793	174.995	169.041	168.072	162.232	167.685	167.757	157.789	155.096	164.929	163.076	153.227	162.151	158.247	156.16	155.897	169.168	165.397	166.614	156.974	169.239	160.951	148.394	141.881	147.493	183.432	188.271	181.433	221.089	192.215	198.325	147.714	148.632	149.877
463	188.902	196.373	174.098	168.532	168.737	163.014	167.478	167.203	158.186	154.863	164.783	162.729	153.354	162.517	157.9	154.557	155.472	168.268	165.497	166.935	156.938	169.196	160.997	147.745	141.929	147.719	182.302	187.213	182.013	220.356	192.731	198.752	146.854	148.836	149.06
464	188.453	195.957	175.666	168.719	168.058	162.768	168.224	166.412	158.864	154.903	164.803	162.712	153.22	163.778	158.519	154.169	155.609	168.197	165.468	166.458	157.578	168.761	160.763	147.29	141.264	147.876	182.054	188.319	181.859	219.293	192.542	198.37	146.287	147.715	149.898
465	188.407	195.319	175.974	168.877	167.813	163.017	169.122	166.054	158.46	153.306	164.526	162.892	152.91	163.465	159.15	154.437	155.99	168.162	165.75	166.542	157.902	168.992	159.833	148.039	141.526	147.649	182.176	188.33	181.909	218.209	192.205	198.56	146.236	148.716	148.117
466	188.996	195.906	177.403	169.754	166.838	162.297	169.505	165.531	157.36	153.633	164.217	162.612	152.41	162.844	158.943	155.202	156.887	169.135	165.704	166.823	158.044	168.213	159.284	147.755	141.88	148.187	182.235	189.075	181.623	219.229	192.321	198.573	147.604	148.642	146.391
467	190.261	196.254	175.695	170.54	168.065	162.219	168.975	166.128	157.493	153.998	163.769	161.852	152.951	162.65	158.661	155.6	156.195	169.075	165.302	167.04	157.868	168.487	159.418	148.019	142.742	148.407	182.255	188.356	180.918	219.849	192.34	197.965	148.087	146.312	147.293
468	190.372	196.578	174.342	170.428	168.622	162.546	168.294	166.606	157.369	153.006	164.755	162.169	153.416	162.499	157.75	155.95	155.201	169.75	164.762	167.207	157.43	168.114	159.966	147.885	142.49	148.312	182.477	188.452	180.868	220.417	192.446	198.628	147.678	146.758	148.106
469	190.332	195.431	172.884	169.364	169.532	162.208	168.084	166.958	157.895	151.58	165.786	162.154	153.707	163.271	157.993	155.641	154.575	169	164.808	167	157.338	168.622	160.634	148.589	142.292	147.824	182.363	187.504	180.181	219.852	192.122	198.039	146.91	148.988	149.381
470	189.712	195.924	173.363	168.708	168.981	161.64	168.431	166.63	157.278	152.445	166.035	162.524	153.913	163.317	157.791	155.37	155.494	168.852	165.004	167.199	156.505	169.071	160.158	148.695	142.325	147.39	182.408	187.484	181.515	220.012	192.469	200.161	146.306	149.431	147.46
471	189.797	196.233	174.783	168.494	169.069	161.232	168.437	166.406	157.303	153.271	165.433	161.979	153.201	162.949	157.314	154.453	156.145	168.936	165.548	167.46	156.437	169.911	160.06	148.707	142.492	148.051	182.636	187.142	181.965	220.702	192.612	200.194	145.901	147.714	147.336
472	190.236	197.336	175.656	169.086	170.023	161.051	169.342	166.028	157.412	156.169	164.199	162.443	153.207	162.94	157.515	154.931	156.274	169.43	164.968	167.249	156.27	169.903	159.888	148.576	142.901	147.798	182.355	187.56	182.57	220.476	192.762	200.837	146.128	146.4	146.732
473	189.514	197.443	175.419	168.463	170.294	160.885	168.856	166.124	158.075	154.768	163.98	162.362	153.041	162.207	157.992	155.732	154.867	169.725	165.146	167.038	157.666	169.386	160.418	148.771	142.65	148.422	181.603	188.067	181.178	220.803	193.506	199.877	148.858	147.286	148.261
474	188.794	196.592	174.919	168.941	169.754	161.225	169.017	165.287	158.081	156.521	164.445	162.272	153.19	163.174	158.531	155.932	154.653	169.639	164.77	166.065	157.542	169.181	161.256	148.377	142.996	148.097	180.854	187.693	180.522	221.016	193.98	199.944	148.552	146.438	148.663
475	187.834	196.399	174.699	168.8	169.559	162.074	168.34	165.587	158.4	154.271	164.804	161.892	152.354	162.415	158.27	156.435	154.648	169.442	164.962	165.88	158.022	169.79	161.207	148.646	142.509	148.87	181.083	187.863	180.25	221.713	193.733	200.168	147.336	147.35	147.212
476	188.178	195.729	174.953	169.782	169.071	162.524	168.666	165.48	158.469	153.424	164.865	162.798	151.964	162.786	157.469	156.156	154.886	169.541	165.052	166.281	157.202	169.768	161.283	147.749	142.738	148.696	180.501	187.245	180.387	221.259	192.734	200.117	147.335	146.338	147.47
477	189.242	195.817	175.217	169.272	168.815	162.197	168.81	166.772	158.374	150.846	164.162	163.225	151.786	162.412	157.57	156.38	155.294	169.322	164.839	165.846	157.179	169.805	160.434	147.752	142.484	148.836	181.069	188.144	180.601	220.919	192.804	198.925	145.744	146.812	148.747
478	189.825	195.954	175.752	168.875	168.65	162.532	168.633	166.573	157.555	152.378	164.731	163.201	152.61	163.075	158.007	155.415	155.716	169.394	165.134	166.292	156.246	169.044	160.525	147.532	142.835	148.277	180.832	187.861	182.086	221.117	193.23	198.628	145.675	148.03	149.246
479	190.04	196.328	175.592	167.857	169.188	162.707	168.184	166.964	157.86	152.802	164.412	162.329	152.339	163.22	158.046	154.863	155.805	169.837	165.08	166.422	156.377	169.35	160.523	148.15	142.931	147.456	181.854	187.455	182.537	221.334	193.37	198.529	145.609	146.378	148.796
480	189.1	197.439	174.928	167.666	169.766	163.011	167.912	166.809	157.655	153.938	164.261	162.499	152.554	162.921	157.773	154.487	155.682	169.524	165.474	167.608	157.358	169.225	161.013	148.469	142.837	147.706	181.468	187.096	182.477	221.085	193.406	200.43	145.952	146.5	149.353
481	188.797	196.769	174.542	168.246	169.55	162.657	168.394	167.575	158.093	153.536	164.31	161.878	152.86	162.842	157.632	154.742	155.488	168.749	165.498	167.383	158.247	169.777	160.421	147.745	142.451	147.721	181.741	187.545	181.265	221.161	193.013	200.649	145.806	148.28	148.308
482	188.311	196.114	174.529	168.087	168.5	162.078	168.236	167.804	157.8	152.313	165.102	162.013	153.104	162.514	157.652	154.607	156.222	168.712	164.974	166.197	158.668	170.089	160.178	147.581	142.675	148.455	181.753	187.845	180.902	220.485	193.422	200.894	145.742	147.006	146.721
483	188.57	196.192	174.669	167.769	168.136	162.329	168.218	167.489	157.653	152.707	164.541	162.01	153.332	162.729	157.949	154.71	156.538	167.687	165.16	165.573	158.035	168.859	159.468	147.718	142.308	147.92	182.078	187.541	180.719	220.293	193.037	198.597	145.641	146.942	148.355
484	188.659	196.839	174.242	167.15	168.006	162.474	167.802	167.906	156.605	150.25	164.306	162.429	152.774	162.071	157.624	154.111	156.314	168.306	164.947	165.569	158.439	167.729	160.411	147.896	142.476	148.023	181.43	187.044	181.22	220.123	193.239	198.347	145.484	148.197	146.891
485	189.191	197.513	174.172	168.062	168.712	162.563	167.388	167.932	156.855	153.028	163.452	162.029	153.304	162.493	157.233	154.054	156.459	167.713	166.074	165.564	158.026	167.719	161.199	147.988	142.218	147.586	180.574	187.756	182.765	219.7	193.209	198.486	145.2	146.413	145.706
486	189.331	196.958	173.38	169.315	169.28	161.977	168.072	168.177	157.465	151.465	164.7	162.169	153.352	162.511	156.978	153.97	155.872	169.517	165.912	165.45	158.337	168.796	161.886	148.055	142.589	146.924	179.998	188.574	182.553	219.719	193.182	199.662	146.257	146.016	148.013
487	189.947	195.487	173.164	169.173	169.204	161.397	168.202	167.535	158.524	151.839	164.424	162.655	153.773	162.657	156.598	154.193	156.15	170.086	166.209	165.726	157.555	169.476	161.752	147.859	142.52	146.411	180.015	188.424	181.007	219.432	193.094	199.403	146.091	147.886	148.547
488	190.006	195.989	172.801	168.952	169.369	161.713	169.531	166.68	157.551	151.794	164.725	162.371	152.958	162.318	156.92	153.866	155.954	169.433	165.93	166.076	157.406	168.589	161.112	147.585	142.093	146.616	180.331	187.649	180.112	219.024	193.147	199.301	146.206	148.756	147.971
489	189.736	196.06	173.218	168.654	168.988	162.233	168.759	166.807	157.341	152.954	164.352	162.091	152.706	162.854	156.66	154.37	156.433	169.551	165.387	167.241	156.723	168.628	161.408	146.822	141.654	147.254	180.668	186.629	180.289	219.588	192.92	198.789	145.67	147.266	148.174
490	189.314	196.93	173.417	168.99	169.009	161.86	168.609	166.635	157.255	155.265	165.671	161.812	152.425	163.12	157.242	154.21	156.2	169.871	164.659	166.824	157.427	168.424	161.505	146.654	141.924	147.654	180.43	187.454	181.14	220.379	192.871	198.578	146.567	147.536	147.146
491	189.459	195.767	172.852	169.032	168.618	162.154	167.976	167.303	157.611	153.682	166.945	162.17	153.149	163.224	157.51	154.572	156.557	170.089	163.906	166.57	157.635	168.525	160.619	147.671	142.355	147.943	180.737	187.448	181.036	221.617	192.297	198.298	146.287	147.14	147.697
492	190.029	196.249	173.118	168.334	168.828	161.286	168.438	167.125	157.112	154.432	167.215	161.615	153.858	162.947	157.724	153.656	156.045	169.472	163.947	166.069	157.756	167.668	159.721	148.001	142.647	148.121	180.689	188.197	181.321	221.637	193.228	198.786	146.044	147.259	146.939
493	190.27	197.346	172.654	168.428	168.255	161.63	168.13	167.662	156.498	152.79	166.322	161.037	153.781	163.052	157.102	154.227	155.811	169.343	164.712	165.64	157.883	167.292	159.133	148.256	142.096	148.438	181.593	187.983	182.356	220.858	193.425	199.108	146.518	146.634	146.517
494	190.18	197.548	172.417	168.744	168.694	161.274	168.046	167.856	156.097	153.791	165.8	161.062	153.121	163.268	157.348	154.067	155.204	170.115	164.767	165.89	157.551	167.04	160.049	148.183	141.99	147.925	181.082	188.106	182.385	221.813	192.984	199.162	145.628	147.132	145.721
495	190.085	198.265	172.093	169.066	168.591	160.851	168.097	167.901	155.804	151.236	164.704	161.241	152.767	162.775	157.679	155.07	155.134	170.053	164.991	165.612	157.404	167.754	160.054	147.758	141.567	147.24	182.41	188.6	182.112	221.582	192.053	198.386	146.263	145.4	146.89
496	189.838	197.59	172.58	168.325	169.205	160.963	167.975	167.9	156.057	149.684	165.115	161.537	152.656	162.388	158.079	154.682	155.558	169.381	165.078	166.206	156.974	167.473	160.34	147.693	141.441	147.418	181.815	188.914	181.214	221.52	192.824	198.504	147.298	145.806	146.93
497	188.801	197.946	173.02	167.621	169.182	161.04	167.839	167.752	156.135	148.206	164.559	161.592	152.785	162.35	157.446	154.193	155.699	168.733	165.878	165.964	157.216	167.683	159.868	146.27	141.741	147.381	181.359	189.146	180.775	220.395	193.153	198.837	146.572	145.845	148.436
498	188.435	197.185	173.008	167.621	168.81	161.054	167.543	167.774	156.212	149.661	164.312	161.476	152.554	162.525	157.169	153.386	155.298	168.564	166.281	165.445	157.616	166.994	159.084	147.146	141.799	147.981	180.316	188.571	180.693	220.694	193.179	199.912	145.839	147.745	148.459
499	188.076	196.936	172.86	168.125	169.76	161.015	168.578	166.596	155.991	151.992	163.358	161.599	153.236	163.17	157.134	152.771	155.196	168.126	165.777	165.143	157.881	167.592	159.247	147.498	141.692	147.847	180.356	187.617	181.22	221.063	192.395	200.358	144.851	147.165	147.187
500	188.727	197.075	173.177	168.747	169.08	160.638	169.365	166.308	155.762	153.164	163.064	161.325	153.057	162.296	157.228	153.638	155.873	168.536	165.916	165.522	157.362	167.466	159.795	147.911	140.73	147.958	180.917	187.653	180.923	221.773	193	200.965	145.466	147.3	146.888
501	188.873	197.482	173.14	168.543	169.346	161.286	169.345	166.478	156.3	152.174	163.983	161.684	152.706	162.106	157.715	154.085	156.229	168.797	166.116	165.759	158.425	167.157	161.266	147.092	140.871	146.848	180.796	187.93	180.979	221.22	193.866	200.334	145.352	145.929	148.622
502	188.644	197.375	173.158	169.313	168.433	161.625	168.147	167.031	155.868	152.409	164.913	161.732	152.665	161.263	158.049	154.892	156.051	169.188	166.118	166.479	158.827	166.571	160.747	146.974	141.08	146.485	181.066	188.21	180.163	220.478	194.626	199.92	146.451	146.896	147.319
503	188.26	196.743	173.595	169.172	168.835	161.372	167.225	167.526	156.273	154.007	165.264	162.302	153.587	161.525	157.81	154.298	155.381	168.463	165.754	166.18	159.011	166.992	161.075	147.034	141.34	147.207	181.223	187.729	180.297	219.476	193.991	199.48	145.477	146.014	147.026
504	187.603	196.731	174.344	169.17	168.455	161.699	167.302	166.965	155.802	154.411	165.262	162.023	154.152	161.105	157.766	154.329	155.287	168.747	165.905	165.756	158.303	167.361	160.402	147.555	141.666	148.238	181.008	187.835	180.564	220.487	193.342	198.975	145.483	146.137	146.472
505	187.988	196.684	174.645	168.777	168.524	161.301	167.366	166.484	156.55	154.13	164.558	162.306	153.091	161.391	157.695	154.027	155.864	169.007	165.855	165.345	157.659	167.667	160.607	146.806	142.271	148.28	181.108	187.714	181.265	220.408	192.924	198.991	145.796	145.969	146.821
506	187.963	196.827	173.872	168.606	169.049	161.553	167.771	166.105	156.566	152.607	164.675	162.382	152.866	162.026	157.734	154.099	155.975	169.915	165.287	165.951	158.111	167.107	160.007	146.921	142.289	147.565	181.687	188.282	181.941	220.664	192.981	198.166	144.786	146.123	147.174
507	188.789	196.184	173.476	168.579	169.113	161.464	168.009	166.501	156.874	152.893	165.233	162.344	152.818	162.632	157.373	153.9	156.408	169.321	164.742	167.333	157.842	167.399	160.033	146.238	142.54	147.269	182.366	187.784	181.687	220.419	193.469	199.385	147.142	146.819	147.61
508	188.398	196.794	173.125	167.765	168.498	161.601	168.126	166.605	156.611	151.672	165.989	162.175	153.189	162.319	156.592	154.089	155.781	169.269	164.36	167.205	157.346	167.06	160.354	146.785	142.058	147.606	182.444	188.044	180.403	221.328	193.653	199.454	147.277	146.456	147.146
509	189.258	197.081	173.601	167.486	168.07	161.592	167.866	166.345	156.448	152.51	165.858	161.799	153.023	161.404	157.094	153.965	155.335	168.344	164.704	166.646	157.426	167.418	160.771	146.386	141.358	147.861	181.805	187.635	180.224	222.038	194.189	199.911	145.887	146.657	146.226
510	189.328	196.879	173.655	167.34	168.154	161.321	167.098	165.892	156.396	154.601	165.408	161.959	153.147	160.901	157.191	154.444	155.064	168.279	164.672	166.417	157.109	167.272	160.528	146.918	141.285	147.856	181.118	187.98	180.642	221.128	193.924	199.297	144.634	145.517	145.763
511	189.706	196.625	173.344	167.989	168.194	160.848	167.59	166.008	156.426	155.365	165.347	161.028	153.621	160.819	157.495	154.623	154.68	168.515	165.408	166.374	157.372	167.286	159.433	146.951	141.193	147.527	180.828	188.589	181.47	220.662	193.775	199.465	146.565	146.929	146.099
512	189.236	196.97	173.477	168.014	168.393	160.911	167.649	166.416	156.47	155.094	164.88	160.668	153.903	160.843	156.761	154.738	154.959	169.178	165.002	166.397	156.961	166.142	159.961	147.468	142.143	146.933	181.585	188.614	181.785	219.706	193.731	199.127	147.598	145.758	147.513
513	189.415	197.127	172.845	167.951	168.652	160.925	168.272	166.64	156.367	153.018	164.486	160.383	153.899	161.369	156.299	154.638	154.41	169.054	164.276	165.822	156.872	165.749	159.976	146.836	141.992	147.086	182.034	188.788	181.125	220.063	193.911	199.401	146.206	145.399	148.746
514	188.744	197.486	172.263	168.522	168.318	161.149	168.165	167.139	156.621	153.251	164.065	161.235	152.975	161.42	156.723	154.63	155.039	168.441	164.107	166.438	156.344	165.303	161.071	146.58	142.307	147.829	182.107	187.954	180.354	220.896	194.075	199.415	146.166	146.502	147.512
515	189.059	197.054	171.103	169.329	168.231	161.373	168.302	166.635	156.571	152.156	163.604	161.769	152.381	161.949	157.516	154.178	155.089	168.29	164.759	166.296	156.154	166.364	160.972	146.658	141.094	148.049	181.647	188.294	179.75	221.584	194.172	200.788	145.762	146.658	146.342
516	188.415	196.879	171.089	169.849	168.35	160.835	167.798	167.702	156.636	153.708	164.168	162.346	152.044	161.262	157.981	153.807	155.013	168.405	165.656	166.384	155.969	166.646	161.553	146.743	140.395	147.715	181.75	188.254	179.868	222.686	193.957	201.113	148.285	146.247	149.217
517	189.849	195.911	171.769	169.008	169.02	160.925	167.893	167.718	155.789	153.831	164.186	162.716	152.742	161.146	157.607	153.818	154.798	168.767	165.441	165.407	156.315	167.159	160.795	147.081	139.351	146.611	181.442	188.098	180.229	222.237	193.844	201.709	146.663	147.578	148.742
518	189.649	196.137	172.257	168.232	168.274	160.384	167.948	167.457	156.009	153.06	165.597	161.909	152.485	161.12	157.047	154.439	154.827	169.277	165.567	165.952	156.669	167.417	160.168	146.903	139.879	147.525	181.048	187.6	179.743	222.706	193.785	200.923	145.666	146.39	147.137
519	190.101	195.902	172.616	167.734	168.87	160.359	168.478	166.577	154.737	150.755	165.209	160.934	153.152	162.029	157.367	154.528	155.692	169.431	164.953	165.414	156.809	167.54	159.882	146.872	140.417	147.703	180.462	187.413	180.117	222.107	194.649	200.678	145.267	146.243	148.087
520	189.121	196.579	173.093	168.024	168.665	160.234	168.584	166.509	155.472	150.895	164.743	160.367	152.964	162.374	156.711	154.517	155.879	169.104	165.029	165.433	157.192	167.192	160.035	145.753	141.357	148.781	180.926	188.146	180.508	222.519	194.554	200.599	146.225	146.872	145.882
521	189.162	197.019	173.618	168.62	169.189	160.918	168.529	167.252	155.651	150.32	164.27	160.972	153.269	161.2	157.458	154.331	155.732	167.69	164.871	165.331	157.154	166.98	160.061	145.385	141.469	148.111	181.437	189.008	180.599	222.317	194.818	200.392	145.49	145.102	147.77
522	189.15	197.6	174.082	169.228	168.435	161.146	167.412	166.387	157.073	153.618	164.185	161.792	152.647	161.002	156.875	153.876	154.911	168.478	165.633	165.701	157.193	166.876	160.068	145.742	140.873	147.706	182.246	188.949	180.336	222.055	194.178	199.927	145.918	145.511	147.203
523	189.902	198.504	173.52	169.149	169.008	161.159	167.056	166.425	156.193	152.078	164.971	161.726	153.894	162.104	157.268	153.402	154.534	168.465	165.891	165.855	157.039	166.792	159.914	146.892	140.164	146.834	182.124	188.99	181.076	221.152	194.61	199.587	144.694	145.606	146.404
524	188.868	197.645	172.709	168.448	168.852	161.041	166.718	166.534	156.141	153.925	164.255	161.794	154.289	163.202	156.5	153.557	154.727	169.523	165.923	165.919	157.118	166.223	159.498	147.314	140.152	145.87	182.844	187.683	182.212	221.488	194.641	199.713	146.17	145.9	145.645
525	187.857	197.502	172.361	167.894	169.215	161.716	167.011	166.839	155.838	152.063	164.466	161.526	154.108	163.048	156.723	152.934	155.341	168.498	165.801	165.741	157.692	165.685	159.573	147.489	140.871	146.724	182.645	188.271	182.105	221.635	194.802	200.331	146.586	145.232	147.015
526	187.549	196.987	172.98	166.954	168.628	161.401	166.377	166.855	156.795	152.459	164.226	161.29	153.101	162.33	156.689	152.998	155.469	168.513	165.565	165.486	157.696	165.824	159.302	146.719	141.897	146.481	182.636	187.702	181.988	223.18	193.83	200.273	145.153	145.631	147.16
527	188.681	197.204	174.023	167.477	169.016	161.06	166.861	166.257	156.006	152.824	165.5	160.675	152.598	161.826	157.145	153.176	155.405	168.559	165.284	164.524	157.706	165.738	159.899	146.472	141.752	146.874	181.395	188.329	181.909	223.969	193.728	201.14	144.651	146.02	148.626
528	188.812	197.32	173.758	167.474	168.642	160.215	167.816	166.481	155.541	153.235	165.743	160.921	152.98	161.971	157.457	154.473	155.564	168.642	164.635	164.777	157.632	165.865	160.254	145.616	141.447	146.553	181.245	187.165	183.087	224.294	192.913	201.638	146.766	147.585	145.862
529	188.909	196.363	173.115	167.955	169.62	160.921	167.927	166.084	155.204	153.572	165.83	161.047	152.764	161.572	157.891	154.27	155.543	169.319	164.867	165.261	157.359	166.167	160.447	146.421	141.189	147.169	181.315	187.35	182.274	223.786	193.68	202.108	145.171	145.795	146.187
530	188.483	195.679	172.914	167.509	169.105	161.646	167.23	167.014	155.955	153.367	165.221	160.801	153.017	161.813	157.954	153.936	155.029	168.961	164.92	165.797	157.205	165.789	160.652	146.562	141.56	147.614	181.452	187.035	181.674	222.391	192.773	201.457	146.003	145.21	145.806
531	189.602	195.504	172.623	167.563	169.187	162.493	166.822	167.105	155.898	151.672	165.594	160.037	153.134	161.98	157.078	152.989	154.714	169.573	165.026	165.019	156.919	166.208	160.468	146.556	141.671	147.708	181.762	187.391	180.888	221.198	193.643	200.811	145.949	145.42	146.213
532	189.855	195.897	172.914	168.628	169.218	161.653	167.619	166.864	156.099	151.989	164.815	160.152	153.54	162.347	157.304	153.163	154.518	169.239	165.291	164.514	157.214	166.111	161.107	146.439	141.14	147.274	181.41	187.497	181.366	220.069	193.568	200.017	146.203	145.798	146.602
533	189.782	196.533	173.251	168.675	170.009	160.705	168.654	165.956	155.672	154.167	165.24	161.387	153.357	162.195	157.035	153.167	154.566	169.83	164.951	165.48	157.677	166.421	160.556	146.498	141.087	147.359	181.994	187.954	181.208	219.597	195.177	199.231	145.128	146.369	147.846
534	190.317	196.645	174.712	168.847	169.773	160.498	168.717	166.071	155.776	155.328	164.585	161.849	152.993	162.271	157.148	152.907	154.845	169.624	165.985	165.896	157.057	165.832	160.423	146.773	140.619	147.597	181.717	187.726	182.193	220.679	194.959	199.039	145.55	145.953	145.088
535	190.36	196.531	174.206	167.959	169.045	160.851	168.644	166.327	155.445	155.332	164.551	161.076	152.422	162.393	157.14	152.474	155.232	169.467	165.376	166.225	157.382	165.612	160.336	146.883	140.647	147.665	182.476	187.2	182.26	221.806	194.896	199.742	146.052	145.336	147.217
536	190.596	196.142	174.086	168.945	168.797	161.38	168.222	167.716	155.058	155.29	163.823	160.548	152.641	163.657	156.752	151.852	155.41	169.135	165.818	165.63	157.245	166.13	160.25	146.864	140.658	147.964	181.661	186.496	183.211	222.396	194.92	200.016	145.609	146.032	147.287
537	189.716	196.247	172.487	168.821	169.691	160.653	168.312	167.757	155.33	154.686	164.072	160.861	152.228	163.525	157.108	152.185	155.294	168.887	165.269	165.54	157.737	165.703	160.003	146.603	140.282	147.678	181.27	186.849	181.875	221.333	195.085	200.5	145.087	145.891	146.073
538	188.768	197.154	172.937	169.061	170.5	160.91	168.45	168.574	155.278	155.772	165.026	162.243	151.926	163.404	156.889	152.568	154.641	168.981	165.452	166.043	157.364	166.149	160.232	145.653	140.754	148.115	181.041	187.165	181.425	220.948	195.11	200.022	144.506	144.826	146.485
539	189.008	198.12	172.539	168.844	170.477	160.764	168.808	167.485	155.426	154.522	166.667	161.948	151.946	161.856	157.84	152.86	154.796	169.002	164.593	165.528	157.203	165.386	160.959	144.889	140.81	147.353	181.811	187.756	180.949	220.602	193.905	200.393	145.768	146.189	148.882
540	188.626	197.932	173.288	169.232	169.579	161.332	168.476	167.646	155.315	154.669	167.095	161.224	152.794	161.908	157.552	153.566	154.034	168.205	164.453	165.787	157.227	165.822	161.001	145.633	141.61	147.387	181.66	187.538	181.381	220.161	194.233	199.588	145.344	149.682	146.944
541	189.746	197.321	174.087	169.762	169.155	161.002	167.641	167.085	154.712	154.881	166.782	161.422	153.661	161.65	157.518	152.934	154.301	168.578	164.314	165.28	157.62	165.354	160.357	145.437	141.757	146.688	181.843	187.901	182.541	220.054	194.66	199.694	146.014	145.357	146.36
542	189.49	196.934	173.943	169.824	169.261	161.432	167.631	167.132	154.997	154.189	166.028	162.361	153.603	162.155	157.16	153.097	154.169	169.231	165.022	165.443	157.721	166.186	159.859	146.187	141.912	147.481	181.387	187.71	182.78	219.956	194.619	200.574	144.878	145.052	146.753
543	190.136	197.474	173.723	169.256	169.845	161.426	168.114	166.675	155.586	153.581	165.703	163.153	152.966	161.387	156.805	152.915	154.819	170.259	164.964	165.001	157.685	165.745	159.715	145.247	141.429	147.243	181.494	187.895	181.893	221.851	194.403	200.834	144.924	145.952	145.987
544	190.008	198.717	173.447	169.028	168.901	161.639	168.544	166.497	156.323	152.019	165.268	162.655	152.462	161.292	156.74	153.052	154.917	170.123	165.395	163.785	157.144	165.999	159.519	145.949	140.729	147.538	180.725	187.08	181.79	222.357	194.43	200.459	146.561	145.843	146.953
545	189.617	198.563	173.617	168.237	169.734	160.916	168.222	167.546	156.303	152.254	165.346	162.257	152.34	161.741	156.528	153.139	155.256	169.701	166.027	163.704	156.621	165.125	159.774	145.912	140.574	146.767	180.967	187.045	181.226	223.552	194.717	199.204	146.82	145.895	148.034
546	188.878	197.977	174.057	169.831	169.526	161.189	168.066	167.617	155.333	152.278	164.972	162.178	152.363	162.742	157.036	153.212	155.476	170.099	166.402	164.437	156.836	165.825	160.48	146.679	140.936	147.005	181.687	186.541	182.157	223.344	193.829	199.533	146.782	147.507	146.713
547	188.406	196.212	173.202	168.865	170.459	161.186	168.208	168.219	154.551	152.821	165.51	162.068	152.766	163.188	156.463	153.692	155.382	169.712	166.255	166.209	156.665	165.591	160.62	146.855	141.02	146.893	182.233	187.084	180.836	223.025	193.565	199.296	148.021	145.124	145.399
548	189.208	197.057	173.58	169.623	169.891	162.205	167.784	167.24	155.009	152.474	164.821	161.794	152.972	162.724	156.786	153.92	154.778	170.073	165.685	166.635	157.587	166.454	160.336	147.271	140.843	146.34	181.739	187.192	181.388	223.019	192.347	199.209	146.369	144.567	145.667
549	189.196	197.963	172.803	168.495	170.161	161.867	167.406	167.487	155.38	152.893	165.259	160.682	153.767	162.753	156.942	153.13	154.095	169.436	165.724	166.504	157.243	166.456	160.093	146.955	141.039	145.666	181.014	187.611	181.298	222.643	192.922	199.366	146.387	144.689	147.447
550	189.002	198.985	172.095	169.337	170.43	162.289	167.724	166.54	155.864	151.576	165.375	160.544	152.907	162.461	157.46	153.181	153.733	169.76	165.881	166.049	156.718	166.858	160.339	146.695	141.648	145.744	180.615	187.613	181.526	222.961	193.307	200.447	147.364	145.334	147.653
551	188.935	198.288	172.018	169.613	171.178	162.043	168.013	166.118	155.23	153.475	165.616	161.138	152.542	162.413	156.709	152.652	153.89	169.257	166.216	165.683	156.282	165.328	160.609	146.466	141.259	146.77	180.726	186.593	181.113	221.743	195.003	201.892	147.627	145.54	148.32
552	189.464	197.942	172.988	169.498	170.867	162.389	168.34	165.861	154.994	153.578	165.575	161.734	152.256	161.922	156.338	152.271	154.789	170.016	165.728	164.747	156.536	165.104	160.363	146.341	140.93	146.98	180.435	187.022	181.014	222.148	195.084	201.739	147.363	146.358	147.383
553	189.648	197.961	173.509	169.291	170.46	162.074	167.655	167.489	155.245	151.928	165.416	161.391	153.221	162.157	156.121	151.905	155.749	169.788	165.345	164.154	157.184	164.165	160.343	146.191	140.455	146.75	181.342	186.943	181.033	221.271	195.164	201.778	145.765	145.419	145.908
554	188.964	197.771	173.416	168.122	169.796	161.895	167.509	167.801	154.887	150.857	165.904	160.754	153.022	162.705	156.151	152.488	156.176	170.093	165.137	164.504	156.769	164.177	160.305	145.713	140.714	146.478	180.989	188.569	180.704	221.896	194.893	200.646	145.256	144.994	148.427
555	189.084	197.335	172.998	168.037	169.339	161.519	166.894	168.517	155.122	150.097	165.304	160.921	153.028	163.249	156.109	152.616	155.768	169.494	166.034	165.484	156.346	164.05	160.881	145.946	140.232	146.68	182.082	188.391	180.738	221.146	195.124	200.71	145.097	146.758	147.697
556	189.277	197.501	173.862	167.766	169.735	161.52	166.538	167.452	154.931	153.221	165.716	161.582	153.634	162.913	155.932	152.616	154.98	169.776	166.535	165.703	156.468	164.205	160.963	146.492	139.902	146.693	181.189	189.191	181.318	221.136	194.884	200.239	146.435	144.934	147.43
557	189.352	197.791	174.086	167.809	169.703	161.337	166.389	167.515	155.487	152.459	165.171	161.756	154.146	163.054	156.159	152.557	154.892	169.519	166.117	165.367	157.027	165.084	160.651	146.68	140.449	147.003	181.113	188.412	181.586	221.64	195.274	200.609	146.734	145.044	146.118
558	188.801	197.939	174.463	167.992	170.511	161.668	166.483	166.884	155.571	153.506	165.285	161.673	154.157	162.65	156.644	153.127	155.078	169.969	166.13	165.722	157.032	165.069	160.344	147.031	140.673	146.749	180.287	187.557	182.201	222.37	194.697	200.464	146.883	146.2	147.656
559	188.864	197.269	174.11	168.609	169.706	161.656	166.88	167.31	156.168	152.576	165.134	162.314	153.245	162.157	156.86	153.211	155.034	170.443	166.689	165.557	156.802	165.554	160.397	146.144	140.966	146.163	180.144	187.041	180.786	223.038	194.564	200.194	146.762	146.749	146.754
560	188.73	197.321	173.516	169.041	169.253	161.708	166.675	167.38	155.531	152.997	164.966	161.948	152.62	162.485	156.589	152.569	153.969	170.617	167.295	164.981	156.247	165.038	160.028	146.299	140.573	145.265	181.21	187.729	180.611	222.345	194.385	200.424	145.713	147.365	147.04
561	189.187	197.818	172.927	168.605	169.054	161.464	167.552	167.42	156.251	152.96	164.747	162.026	152.515	162.853	155.557	151.895	153.631	170.184	166.57	164.491	156.548	165.219	159.291	146.018	140.67	145.151	181.94	188.767	180.143	222.533	194.542	201.28	146.718	146.342	146.22
562	189.167	198.007	172.782	168.492	170.175	161.146	167.887	167.398	155.77	153.619	163.717	160.735	152.863	163.435	155.953	152.219	154.219	169.608	166.074	164.65	156.519	165.054	159.499	146.513	140.868	145.963	182.291	188.674	181.18	222.35	194.904	200.804	146.875	145.009	147.074
563	189.49	198.206	172.988	168.739	170.555	161.319	168.813	167.85	156.354	154.864	164.203	160.858	153.247	162.599	155.652	152.224	154.727	169.07	166.022	165.127	156.712	165.033	160.014	146.538	140.856	146.73	181.788	188.329	182.474	222.958	194.936	201.138	145.02	145.429	147.345
564	189.249	197.923	172.844	169.873	171.258	162.079	167.495	168.316	155.923	155.023	164.179	161.256	153.249	162.415	156.957	153.668	154.783	168.879	166.433	165.051	156.201	164.137	159.782	146.12	141.108	147.232	180.764	188.139	183.183	222.809	195.067	200.303	144.911	145.552	146.508
565	188.629	197.98	173.002	169.851	170.458	162.921	167.535	168.073	156.304	154.625	164.794	161.977	153.306	163.667	156.966	153.433	154.487	169.252	166.641	165.446	156.594	164.605	159.227	146.204	141.143	146.995	180.66	188.454	183.712	223.267	195.527	200.601	146.837	145.389	148.017
566	189.168	197.973	173.467	169.898	169.979	162.333	166.809	167.253	156.514	152.751	164.011	161.803	153.191	163.783	157.456	154.058	154.528	170.443	166	165.61	156.651	164.194	159.093	145.819	141.355	146.424	180.832	188.78	182.794	223.392	194.872	199.988	145.105	147.146	148.481
567	189.703	197.458	173.338	169.095	169.076	161.233	167.423	166.669	155.954	153.175	164.254	161.436	152.688	163.196	157.657	152.764	154.777	171.366	165.28	165.093	157.209	165.017	159.315	146.437	141.481	146.237	181.391	188.475	182.132	224.139	195.596	200.301	145.258	146.595	147.243
568	190.962	197.672	173.313	169.402	169.565	161.51	167.164	166.565	155.769	154.052	164.693	161.203	152.962	162.202	158.341	152.466	155.295	171.163	164.604	164.618	157.489	164.03	158.941	146.171	141.452	146.179	181.916	188.148	181.724	223.551	194.683	200.962	146.784	144.777	146.433
569	189.768	197.567	172.705	168.797	169.946	160.951	166.847	167.614	155.802	154.81	165.461	161.692	152.988	161.694	159.029	151.657	155.767	171.75	165.629	164.87	158.288	164.433	158.533	146.378	141.241	146.925	182.239	187.768	181.345	222.38	195.798	201.031	145.293	145.943	145.514
570	189.399	198.019	172.994	169.656	170.413	162.203	166.727	167.907	155.853	155.154	165.318	161.344	153.08	162.208	158.454	151.521	155.684	171.337	166.174	165.217	158.439	163.595	158.999	146.857	141.195	146.811	182.241	188.103	181.828	221.142	195.743	200.499	145.455	144.895	146.791
571	188.871	197.456	173.616	169.304	169.958	162.127	166.204	167.429	155.711	154.651	164.437	160.909	152.352	161.91	157.549	151.331	155.347	171.048	166.212	165.3	157.937	163.88	159.287	146.52	141.144	146.91	181.91	188.433	181.831	221.543	195.652	200.004	146.131	144.382	145.901
572	189.214	197.767	174.471	169.565	170.107	163.105	167.575	167.05	155.585	154.303	164.133	160.313	152.696	162.367	157.286	151.36	155.393	169.619	165.638	165.366	156.511	164.33	159.329	146.165	141.405	146.364	181.571	188.621	182.527	221.575	195.534	199.792	145.415	144.844	145.733
573	189.15	197.808	174.308	168.533	169.499	162.644	168.276	166.644	155.81	153.982	164.255	161.141	152.936	161.579	156.771	151.62	155.49	169.962	166.339	165.685	157.109	164.493	159.375	145.452	141.46	146.282	181.692	188.486	182.195	222.329	195.931	200.674	146.051	144.577	147.677
574	188.674	198.591	173.74	167.774	169.774	162.091	169.1	167.209	155.922	153.593	164.552	160.925	152.757	162.631	156.574	151.958	155.152	170.337	166.635	164.919	157.367	164.479	159.744	145.925	141.226	147.229	181.206	188.115	181.597	222.506	196.215	201.101	145.26	145	145.823
575	190.054	198.621	173.258	168.427	168.848	161.9	168.374	166.718	154.991	153.043	164.461	161.287	152.853	163.087	156.87	152.343	155.107	170.442	166.63	164.206	158.006	163.635	159.601	146.121	141.371	147.774	181.426	188.324	181.272	223.645	195.918	201.595	145.951	144.887	145.644
576	191.071	198.842	173.796	168.417	169.772	160.928	168.204	167.353	154.821	153.149	164.587	161.029	152.982	163.652	156.815	152.548	154.731	169.925	165.969	164.236	157.185	163.736	159.701	146.11	140.98	148.18	181.296	188.59	181.801	223.246	195.155	201.318	144.637	144.751	145.658
577	191.817	198.23	173.834	169.477	169.547	160.538	167.512	166.562	154.537	152.977	164.705	161.181	152.698	162.27	156.986	152.944	154.734	170.211	165.937	165.525	157.126	163.196	159.681	146.645	141.213	147.544	181.598	188.608	183.129	222.992	195.353	200.637	144.577	145.268	146.547
578	190.919	198.311	173.992	168.639	170.395	160.849	167.691	167.239	155.317	153.331	164.882	161.139	152.951	162.507	157.046	152.872	154.605	169.971	166.119	166.076	157.278	163.463	160.523	146.86	140.587	147.081	181.382	188.2	182.539	222.284	195.661	199.823	144.853	145.647	146.319
579	190.406	198.188	173.293	168.655	169.762	161.296	167.392	167.885	155.169	152.896	165.741	161.25	152.703	162.033	157.393	152.513	155.032	170.021	165.974	165.627	157.164	163.656	160.287	147.149	140.572	146.775	181.161	188.28	182.232	222.308	196.457	199.939	144.553	144.731	145.464
580	190.314	198.461	173.074	168.173	169.7	161.597	167.667	168.725	154.572	152.037	166.531	161.069	154.107	162.494	156.349	152.441	155.115	169.944	165.471	165.17	156.796	164.083	160.286	146.346	140.48	146.403	181.206	188.063	181.417	222.744	197.337	200.76	147.033	144.778	146.235
581	190.338	198.571	172.866	168.332	169.54	161.461	167.917	168.546	154.112	153.393	166.409	160.919	153.691	162.039	155.686	152.182	154.78	170.731	165.486	164.74	156.629	164.152	160.362	146.285	140.353	146.951	181.236	188.351	182.015	223.361	196.621	201.239		145.247	145.283
582	189.609	198.508	172.936	168.62	169.731	161.532	168.207	167.491	154.509	152.79	165.414	160.63	153.876	162.516	155.759	152.411	154.365	171.046	165.975	164.901	157.222	164.304	160.233	145.89	140.397	146.59	181.326	187.323	181.621	224.134	195.999	201.184		145.296	144.833
583	190.203	198.854	173.354	169.012	170.025	161.834	168.681	167.304	155.321	154.496	165.238	160.644	153.742	162.409	157.027	151.406	154.768	170.696	166.762	165.291	157.484	164.204	160.612	146.405	139.548	147.055	181.052	187.659	181.856	223.862	195.106	200.675		144.653	144.951
584	190.535	198.07	172.874	169.322	169.836	162.203	168.599	167.842	155.59	153.185	164.735	160.474	152.848	161.522	157.579	151.83	154.537	170.228	166.878	165.576	157.351	164.401	159.312	145.981	140.056	146.11	180.816	187.823	181.312	223.25	195.168	200.773		144.423	146.373
585	191.089	198.666	174.164	169.59	169.648	162.14	167.841	168.054	155.692	154.262	165.686	160.481	153.12	161.83	158.238	151.882	154.518	170.089	166.927	165.657	157.278	164.037	159.267	146.134	140.14	146.034	180.227	188.29	182.356	222.776	195.097	200.551		146.25	148.308
586	190.095	198.399	174.221	169.954	169.52	161.975	168	167.994	155.309	155.724	165.536	160.87	152.709	161.667	157.642	152.239	153.842	169.726	167.009	165.091	157.67	163.825	159.269	146.23	140.476	145.616	180.579	188.165	182.292	222.946	195.764	200.792		146.081
587	190.229	199.075	174.292	170.131	169.339	161.903	167.24	167.916	155.451	155.79	166.418	160.623	153.656	162.264	156.999	152.114	154.448	169.564	167.378	165.711	158.184	164.016	159.52	146.569	140.355	146.146	180.349	188.214	182.777	224.13	196.676	200.374
588	190.131	199.131	173.166	169.483	168.939	161.789	167.873	168.209	154.858	154.981	165.545	160.494	153.657	161.398	156.804	152.029	154.587	170.131	167.611	166.184	158.326	163.672	159.729	146.644	140	147.042	181.39	188.188	181.725	223.897	197.144	200.537
589	190.035	198.88	172.757	168.473	168.774	161.305	167.702	168.864	154.946	153.428	165.564	160.982	153.164	161.208	157.746	152.289	155.442	170.924	167.627	165.926	158.054	164.074	159.9	146.694	140.032	147.661	180.592	188.248	181.912	224.717	196.693	200.093
590	189.407	198.637	173.436	168.262	169.043	160.608	167.348	168.996	154.703	154.446	165.148	161.849	153.202	161.332	158.467	151.822	155.392	171.313	167.086	165.942	157.644	163.728	160.837	146.431	139.861	147.253	180.685	187.736	182.086	224.226	196.072	200.63
591	189.911	198.152	172.986	168.943	169.199	160.984	167.194	168.25	154.499	153.887	165.671	161.985	152.65	161.832	158.056	152.433	155.488	170.547	165.776	165.112	157.45	164.172	161.243	146.381	139.884	147.122	179.61	188.528	182.119	224.462	195.922	200.505
592	190.849	198.478	173.063	169.27	169.255	161.011	166.26	167.771	154.461	153.078	165.275	161.705	153.043	162.314	157.508	152.301	155.261	169.573	165.168	166.009	157.441	163.299	160.472	146.769	139.813	147.14	179.957	188.32	182.104	223.49	196.694	201.264
593	191.36	198.11	172.417	169.319	169.435	161.298	166.356	167.106	154.544	152.028	165.096	161.201	153.805	162.756	157.076	153.078	155.291	169.046	164.836	165.112	157.09	164.171	160.192	147.245	140.067	147.575	179.733	188.725	181.952	222.781	196.924	200.826
594	191.196	198.277	172.957	168.6	169.924	161.309	166.14	167.353	154.678	152.151	165.564	161.41	154.443	162.774	157.486	152.305	155.457	169.332	165.65	165.468	156.188	164.87	159.853	146.812	139.412	147.647	179.618	188.174	181.849	222.586	197.601	201.324
595	190.703	198.702	172.541	168.519	170.033	162.049	166.817	167.558	154.748	152.838	166.333	161.634	154.797	162.557	157.419	151.219	154.625	170.365	166.179	165.396	156.227	165.471	159.825	146.506	139.793	146.892	179.984	188.774	181.974	223.454	197.2	200.292
596	190.536	198.859	173.303	168.64	169.791	162.667	167.249	167.288	154.63	153.28	166.276	161.508	154.302	161.991	157.049	151.049	154.34	170.623	166.582	166.294	156.574	163.787	159.991	146.317	139.598	147.06	180.057	188.345	181.058	224.288	197.039	199.914
597	190.209	199.664	173.651	169.185	169.294	162.711	168.101	167.319	155.199	153.139	165.626	160.858	154.201	162.26	156.787	151.498	154.567	170.587	166.481	166.097	156.394	162.498	159.298	146.404	139.928	146.958	181.554	188.68	181.404	224.973	197.357	198.582
598	189.929	199.38	174.809	169.105	169.028	162.062	168.167	167.267	155.034	153.892	164.916	160.975	153.477	162.385	157.284	152.495	155.258	170.122	165.716	165.176	155.989	162.171	159.644	146.776	140.585	147.059	181.457	187.979	181.208	223.892	197.87	199.172
599	190.814	199.118	174.629	168.26	169.409	161.02	167.541	167.398				161.515	152.991	162.714	157.5	152.113	154.693	170.32	165.89	164.83	155.658	162.724	159.67	146.937	140.231	146.655
600	190.48	198.509	173.949	168.293	169.709	160.951	166.405	167.491																146.722	140.704	146.883

## Sheet: Suppl Figure 1
SUPPLEMENTARY FIGURE 1
PANEL A - BCECEF fluorescence (a.u.) - Proteoliposomes with biotin-PE					PANEL A - Histogram - end levels							PANEL B - BCECEF fluorescence (a.u.) - Proteoliposomes with Lipid-A
Time (s)	No gradient (pHin 6.8/pHout 6.8)	ΔpH (pHin 6.8/pHout 8.0)			No Gradient	No gradient + Triton X-100	ΔpH (pH 6.8/8.0)	ΔpH (pH 6.8/8.0) + Nigericin	ΔpH (pH 6.8/8.0) + Triton X-100			Time (s)	No gradient (pHin 6.8/pHout 6.8)	ΔpH (pHin 6.8/pHout 8.0)
1	2.15	0.0234			233.615	213.889	254.702	392.454	451.049			1	4.743	5.346
2	2.2144	0.4934			233.147	213.694	255.803	392.93	450.653			2	4.86433	5.11633
3	2.2148	0.9394			232.79	213.932	258.509	394.27	452.117			3	4.86033	5.00067
4	2.173	0.7432			230.837	173.323	276.39	343.744	410.558			4	4.75533	4.91933
5	2.0644	1.0284			230.907	173.057	276.834	343.683	411.059			5	4.809	5.071
6	1.9742	1.341			231.46	172.04	277.062	347.212	412.069			6	4.929	5.17667
7	1.9346	1.4734			261.36	256.877	330.992		449.471			7	5.028	5.12033
8	1.9094	1.503			262.043	256.256	331.033		450.66			8	4.89933	5.07467
9	1.8596	1.334			263.332	255.549	332.049		449.381			9	4.80267	4.96233
10	1.7632	1.2658										10	4.71933	4.95667
11	1.6276	1.2156										11	4.66433	4.85967
12	1.467	1.2976										12	4.682	4.988
13	1.4394	1.1614										13	4.72533	5.02667
14	1.4222	1.4572										14	4.85633	5.10267
15	1.4564	1.3028										15	4.77167	4.894
16	1.5364	1.1584										16	4.852	4.96133
17	1.4748	1.2276					Δ					17	4.85233	4.97633
18	1.4828	1.1214										18	5.067	4.933
19	1.4772	1.015										19	5.12533	4.76567
20	1.4018	1.078										20	4.97067	4.76967
21	1.2196	1.0796										21	4.77	4.79533
22	1.3004	1.0564										22	4.60967	4.76967
23	1.2444	1.1652										23	4.80467	4.768
24	1.2348	1.146										24	4.864	4.81867
25	1.265	1.1714										25	4.91533	4.96733
26	1.3432	1.174										26	4.80967	4.96567
27	1.3242	1.2544										27	4.882	4.815
28	1.3722	1.155										28	4.987	4.687
29	1.4536	1.241										29	5.02533	4.71067
30	1.4034	1.2402										30	5.01833	4.80067
31	1.3566	1.1786										31	4.881	4.74067
32	1.354	1.0504										32	4.83467	4.633
33	1.2862	1.026										33	4.819	4.77167
34	1.1526	0.9872										34	4.94767	4.86367
35	1.2708	0.9388										35	5.12533	4.89233
36	1.3164	10.2										36	5.142	4.72433
37	1.2694	22.2712										37	5.02067	4.79433
38	1.3358	56.9928										38	4.79833	4.855
39	1.3502	97.7222										39	4.67167	4.82533
40	1.2694	134.787										40	4.64967	4.83033
41	1.2612	165.446										41	4.68267	4.751
42	1.3648	191.799										42	4.77633	4.823
43	1.48	195.462										43	4.845	4.74733
44	31.8556	192.733										44	4.90867	4.78667
45	74.463	193.452										45	4.756	4.838
46	116.713	191.602										46	4.76967	4.87
47	164.037	193.082										47	4.72967	4.87067
48	210.583	194.536										48	4.872	4.81033
49	225.855	197.183										49	4.832	4.946
50	227.728	199.829										50	4.91333	4.948
51	231.805	202.494										51	4.93	5.00567
52	230.207	203.147										52	4.87	4.97633
53	227.605	204.903										53	4.76533	4.96233
54	226.511	205.624										54	4.62	4.90867
55	227.581	206.486										55	4.68167	4.70467
56	226.927	206.586										56	4.74267	4.83067
57	225.618	207.027										57	4.75833	4.91033
58	226.951	207.332										58	4.68433	4.92367
59	228.43	207.806										59	4.64333	4.884
60	228.07	207.874										60	4.64967	4.89467
61	227.921	208.337										61	4.74933	4.94767
62	228.968	209.101										62	4.83867	4.858
63	229.506	209.507										63	4.77533	4.45067
64	228.653	209.473										64	4.62867	8.37167
65	228.916	210.017										65	4.74533	59.0513
66	229.735	211.014										66	4.80733	86.4003
67	229.517	210.947										67	4.87	124.093
68	229.394	211.392										68	48.0053	135.251
69	229.98	211.885										69	85.9017	178.984
70	230.584	213.08										70	141.818	217.821
71	230.386	213.359										71	162.837	245.493
72	230.806	213.671										72	215.236	266.575
73	230.745	214.367										73	254.996	278.398
74	231.186	214.33										74	286.302	281.462
75	230.99	213.993										75	291.057	281.811
76	230.188	214.267										76	291.676	281.977
77	229.859	215.932										77	293.887	281.984
78	229.425	215.537										78	296.461	284.23
79	228.702	216.063										79	297.965	287.886
80	228.195	216.029										80	296.986	292.135
81	228.156	216.244										81	295.505	295.439
82	227.732	215.381										82	293.751	297.033
83	227.951	216.308										83	291.038	298.326
84	227.544	216.293										84	289.631	297.232
85	227.422	216.984										85	288.83	298.147
86	227.358	217.44										86	289.551	297.565
87	227.686	218.136										87	289.501	300.442
88	227.174	217.457										88	288.108	300.451
89	226.92	217.921										89	287.573	302.459
90	226.849	218.177										90	286.316	303.015
91	227.616	217.97										91	287.536	305.052
92	227.978	217.765										92	287.145	305.356
93	227.932	218.936										93	288.534	305.86
94	228.178	219.114										94	288.676	305.426
95	227.418	218.842										95	290.805	305.975
96	226.775	219.031										96	290.779	304.859
97	226.08	220.186										97	289.615	306.024
98	226.022	219.71										98	288.371	306.094
99	226.452	220.52										99	287.93	306.429
100	227.347	221.411										100	287.355	305.622
101	226.769	222.306										101	286.38	304.957
102	226.784	221.496										102	287.032	304.953
103	227.128	222.052										103	287.621	303.973
104	226.654	222.501										104	287.477	303.465
105	226.302	222.728										105	286.396	303.722
106	225.832	221.696										106	285.384	304.065
107	225.87	222.133										107	285.014	304.191
108	224.991	221.965										108	284.105	305.1
109	224.989	221.34										109	284.609	305.17
110	224.78	220.566										110	284.338	305.071
111	225.855	221.567										111	284.572	305.08
112	225.261	222.843										112	283.804	306.307
113	224.921	222.155										113	283.665	306.983
114	225.6	223.103										114	283.592	306.826
115	225.446	223.35										115	284.147	306.66
116	224.476	223.901										116	284.288	307.366
117	225.154	223.203										117	284.253	306.958
118	225.873	224.147										118	284.029	306.385
119	226.222	222.878										119	283.644	305.9
120	226.714	223.357										120	283.547	306.614
121	226.919	223.017										121	282.595	306.184
122	226.528	222.705										122	283.364	306.395
123	226.455	222.299										123	282.968	306.027
124	224.911	223.719										124	283.121	306.71
125	224.979	224.019										125	281.969	307.582
126	225.777	224.02										126	282.71	307.223
127	225.692	224.461										127	283.545	306.95
128	225.822	224.504										128	284.901	305.836
129	226.138	223.485										129	283.41	306.512
130	226.252	224.314										130	282.146	307.282
131	225.918	224.803										131	280.799	308.349
132	227.023	224.666										132	281.836	307.665
133	226.956	225.192										133	282.012	307.566
134	226.828	226.286										134	281.512	307.957
135	225.999	226.591										135	280.937	307.998
136	224.835	226.515										136	281.304	308.662
137	224.169	227.191										137	281.802	308.132
138	223.477	227.194										138	281.517	308.604
139	223.664	227.242										139	281.057	307.614
140	224.08	226.591										140	280.671	307.554
141	225.433	225.86										141	280.659	307.39
142	225.304	225.651										142	280.59	308.306
143	226.302	225.986										143	280.845	308.063
144	226.798	225.282										144	280.421	309.212
145	226.612	224.796										145	280.258	307.14
146	225.879	225.75										146	280.387	307.998
147	225.659	225.907										147	281.049	307.291
148	224.916	227.035										148	281.305	308.963
149	224.349	228.083										149	280.305	307.54
150	224.615	228.812										150	280.176	307.621
151	224.768	228.414										151	279.137	307.313
152	224.229	228.487										152	280.105	309.27
153	224.041	227.302										153	279.107	308.705
154	224.186	227.635										154	279.01	310.153
155	223.66	227.101										155	278.855	308.755
156	223.35	227.578										156	278.918	308.522
157	224.104	227.668										157	279.305	307.512
158	224.453	228.154										158	278.731	308.699
159	224.143	227.534										159	279.41	309.622
160	224	228.437										160	279.585	309.779
161	223.422	229.308										161	279.606	309.236
162	223.472	229.981										162	279.897	309.28
163	223.807	230.178										163	279.79	308.764
164	223.591	230.149										164	280.533	308.589
165	222.734	230.768										165	280.315	308.843
166	224.239	230.226										166	280.565	308.809
167	224.028	229.267										167	279.085	309.215
168	223.962	229.332										168	278.493	309.444
169	224.112	229.35										169	277.949	310.719
170	224.989	227.748										170	279.571	309.866
171	224.605	228.844										171	279.961	310.547
172	224.341	229.726										172	280.386	309.512
173	223.509	230.174										173	279.156	310.198
174	223.684	230.419										174	279.066	308.683
175	223.904	231.826										175	279.427	309.775
176	222.959	230.614										176	279.201	311.096
177	222.437	229.49										177	278.387	311.48
178	223.439	230.261										178	278.66	310.593
179	223.201	230.493										179	278.733	308.83
180	223.561	229.799										180	279.023	309.698
181	223.944	230.504										181	277.961	310.544
182	224.384	231.313										182	278.07	311.164
183	223.467	230.504										183	276.978	311.862
184	223.555	230.262										184	277.749	311.823
185	223.234	230.481										185	277.682	312.747
186	222.757	230.692										186	279.479	312.236
187	223.017	230.957										187	277.914	312.176
188	223.159	230.282										188	277.655	312.056
189	222.698	230.445										189	277.286	310.718
190	223.487	231.713										190	278.041	309.777
191	223.475	231.092										191	277.347	309.227
192	223.619	231.421										192	276.968	309.333
193	223.987	231.748										193	277.57	309.582
194	225.679	232.576										194	278.405	310.203
195	224.976	232.322										195	278.255	310.591
196	225.377	233.445										196	277.309	311.807
197	225.856	231.718										197	278.082	310.694
198	226.534	232.34										198	278.723	310.711
199	225.346	231.749										199	278.73	310.496
200	225.599	231.984										200	277.338	310.641
201	225.821	231.313										201	276.518	311.586
202	224.997	233.94										202	276.184	311.409
203	224.15	233.922										203	276.223	312.55
204	224.491	234.599										204	276.751	311.933
205	224.548	234.085										205	276.829	312.854
206	224.019	234.231										206	277.232	312.05
207	224.102	233.25										207	276.643	312.942
208	224.446	233.364										208	277.021	312.462
209	224.782	232.887										209	276.012	312.386
210	223.817	233.695										210	276.255	312.657
211	224.278	233.812										211	276.445	312.922
212	224.305	233.627										212	276.535	313.828
213	223.654	233.022										213	276.327	313.036
214	223.115	233.692										214	276.363	313.23
215	223.196	232.258										215	276.383	313.04
216	223.735	232.402										216	276.533	313.874
217	223.672	233.131										217	275.209	313.426
218	224.128	233.904										218	276.243	312.618
219	224.036	233.406										219	276.405	312.349
220	224.79	234.02										220	277.437	312.265
221	224.553	233.932										221	277.076	312.739
222	224.887	234.064										222	276.685	312.787
223	225.069	233.898										223	276.402	312.767
224	224.251	233.439										224	276.33	313.983
225	223.762	233.422										225	277.112	313.357
226	223.199	233.532										226	278.008	313.488
227	223.527	233.317										227	278.072	313.291
228	223.521	233.361										228	277.343	314.1
229	224.529	234.128										229	276.734	314.076
230	224.795	233.491										230	276.905	313.282
231	224.647	233.731										231	277.308	313.25
232	224.401	234.066										232	276.393	312.42
233	223.64	233.787										233	276.372	312.697
234	223.83	234.294										234	276.627	312.955
235	223.422	235.111										235	277.472	313.118
236	223.194	234.579										236	277.174	314.442
237	222.889	235.09										237	275.919	313.806
238	222.894	234.516										238	276.244	316.446
239	222.053	234.875										239	276.293	314.308
240	222.639	235.064										240	276.915	314.58
241	222.855	235.425										241	277.138	314.171
242	222.005	234.488										242	276.806	315.924
243	221.951	235.36										243	276.411	316.47
244	222.051	235.022										244	276.228	314.905
245	223.126	234.739										245	276.078	314.103
246	222.535	235.074										246	276.212	314.045
247	223.431	236.079										247	274.461	314.884
248	224.492	236.877										248	274.945	314.968
249	224.272	236.441										249	274.713	314.507
250	223.15	237.233										250	276.552	313.89
251	225.213	236.989										251	276.453	314.353
252	225.253	236.597										252	276.186	315.666
253	224.802	235.301										253	275.841	315.841
254	224.957	235.831										254	275.858	315.018
255	224.321	235.46										255	275.077	313.638
256	223.42	236.163										256	274.269	314.242
257	223.857	235.846										257	274.238	315.549
258	223.347	237.245										258	275.704	316.535
259	223.452	236.267										259	276.708	316.754
260	224.202	236.991										260	276.163	316.632
261	224.439	236.009										261	275.161	316.883
262	224.457	235.701										262	274.556	317.56
263	225.898	235.089										263	273.867	317.218
264	226.925	235.513										264	274.159	316.975
265	226.255	235.102										265	273.683	315.701
266	225.852	235.44										266	274.128	315.92
267	225.285	235.716										267	274.462	314.556
268	224.725	235.456										268	274.011	314.359
269	223.9	236.074										269	274.949	314.555
270	224.722	236.334										270	276.056	316.504
271	225.036	236.068										271	276.725	316.64
272	224.937	236.55										272	276.477	316.136
273	224.531	236.947										273	275.585	314.23
274	224.316	236.923										274	275.794	315.478
275	224.077	236.75										275	275.036	316.766
276	224.446	236.964										276	274.69	318.124
277	224.867	237.361										277	273.931	317.608
278	224.596	237.091										278	274.629	317.05
279	225.144	236.13										279	274.158	316.836
280	224.318	235.686										280	274.778	316.693
281	224.366	235.897										281	275.129	316.682
282	224.164	235.138										282	275.689	317.346
283	224.754	234.732										283	276.017	316.493
284	224.124	235.958										284	275.457	316.768
285	225.19	236.438										285	274.788	315.667
286	224.674	236.769										286	274.786	317.001
287	223.599	236.903										287	275.052	316.971
288	223.922	238.263										288	274.818	317.201
289	223.988	237.606										289	274.346	316.983
290	223.131	237.387										290	273.813	317.411
291	222.944	236.209										291	273.756	317.577
292	223.852	235.64										292	273.623	318.729
293	223.644	235.052										293	273.095	318.076
294	223.326	235.667										294	273.378	318.322
295	223.84	235.271										295	273.775	317.689
296	223.491	237.255										296	274.25	317.804
297	223.687	237.846										297	274.915	318.021
298	223.59	238.67										298	274.88	317.452
299	224.045	238.213										299	275.462	318.205
300	223.942	238.451										300	273.882	318.26
301	224.724	237.802										301	272.944	319.422
302	224.761	237.809										302	271.272	318.049
303	224.359	237.079										303	272.83	318.717
304	224.561	237.151										304	273.857	317.978
305	224.09	237.416										305	275.124	318.039
306	223.547	237.608										306	274.756	317.332
307	224.536	238.138										307	273.138	317.858
308	224.659	239.125										308	273.201	318.16
309	224.29	240.359										309	272.888	318.765
310	223.2	240.808										310	274.354	318.014
311	222.584	240.675										311	274.394	318.679
312	221.499	240.435										312	274.673	318.534
313	220.972	238.919										313	274.177	318.33
314	221.079	238.118										314	273.136	318.274
315	222.605	237.987										315	272.653	318.499
316	223.164	239.071										316	272.713	319.357
317	222.304	239.141										317	272.431	320.837
318	222.82	240.555										318	272.849	320.534
319	222.888	240.471										319	272.607	320.279
320	223.391	240.58										320	273.235	318.057
321	223.642	239.964										321	272.746	318.002
322	224.305	239.408										322	272.549	317.706
323	224.373	238.042										323	272.25	318.365
324	223.717	238.1										324	273.262	318.965
325	223.651	238.233										325	272.428	318.435
326	223.798	237.705										326	273.617	318.321
327	223.377	238.562										327	272.646	318.214
328	223.107	238.997										328	273.955	319.325
329	223.856	239.79										329	273.557	319.616
330	222.227	239.092										330	273.733	319.909
331	221.95	239.043										331	273.711	319.373
332	221.852	239.234										332	272.628	319.128
333	221.805	240.093										333	272.998	318.812
334	221.769	239.459										334	272.085	318.68
335	222.456	239.668										335	272.464	319.26
336	222.105	240.067										336	271.79	318.355
337	223.305	240.011										337	271.925	319.228
338	223.886	239.54										338	272.429	318.893
339	223.729	240.106										339	272.103	319.524
340	223.611	239.937										340	272.389	319.588
341	224.913	240.159										341	272.585	320.636
342	224.027	239.148										342	272.692	320.254
343	223.683	238.897										343	272.7	320.003
344	223.772	237.849										344	271.914	319.111
345	224.089	238.864										345	272.581	319.751
346	223.43	238.077										346	271.941	318.523
347	223.774	239.434										347	272.657	318.127
348	223.718	240.305										348	271.753	317.341
349	224.299	240.141										349	271.878	318.669
350	223.811	240.334										350	271.868	319.272
351	223.438	240.759										351	272.673	320.204
352	223.802	240.258										352	273.105	319.101
353	223.557	239.542										353	272.991	318.767
354	222.568	240.569										354	272.825	318.67
355	223.687	239.89										355	273.63	320.21
356	224.145	239.948										356	273.486	319.719
357	223.621	239.909										357	272.716	319.882
358	223.443	240.4										358	271.481	318.13
359	223.813	240.91										359	271.771	318.87
360	224.297	241.401										360	273.073	318.258
361	223.783	241.282										361	273.643	319.709
362	223.909	241.788										362	272.512	319.872
363	224.599	242.212										363	272.186	321.225
364	224.377	242.495										364	272.97	320.947
365	223.457	242.697										365	273.137	320.931
366	223.559	243.295										366	273.042	320.55
367	223.544	242.823										367	271.851	320.663
368	222.95	241.661										368	272.836	320.049
369	224.152	240.193										369	272.117	320.551
370	224.974	239.502										370	271.703	320.402
371	224.177	238.129										371	271.326	320.766
372	223.692	237.57										372	272.062	319.472
373	223.618	238.055										373	273.024	320.012
374	222.962	238.101										374	272.83	320.704
375	222.172	238.371										375	273.305	321.685
376	223.259	238.878										376	273.347	321.794
377	224.313	240.084										377	273.546	322.304
378	225.004	240.861										378	273.114	321.147
379	225.023	241.282										379	271.808	321.101
380	224.874	241.177										380	271.87	319.914
381	223.809	241.789										381	272.134	321.014
382	223.114	240.839										382	273.62	320.921
383	222.123	240.726										383	273.531	321.906
384	222.014	240.604										384	272.791	321.814
385	222.691	240.421										385	271.289	321.373
386	223.939	240.051										386	270.722	320.362
387	224.134	240.39										387	270.781	319.924
388	225.521	239.789										388	271.421	319.389
389	225.414	239.804										389	271.415	319.498
390	224.593	240.101										390	271.129	320.271
391	225.301	240.361										391	270.339	321.12
392	225.254	241.153										392	270.723	321.779
393	224.625	241.355										393	271.13	320.857
394	223.929	241.746										394	271.841	320.81
395	224.735	241.839										395	271.663	321.323
396	223.664	240.987										396	271.642	321.589
397	223.767	240.156										397	272.311	321.39
398	224.295	239.872										398	271.699	320.984
399	225.49	239.688										399	271.053	320.309
400	225.15	239.509										400	270.44	320.604
401	225.458	240.947										401	270.817	320.337
402	225.172	241.286										402	271.302	321.198
403	224.907	241.684										403	272.256	321.223
404	224.185	241.559										404	271.571	321.921
405	223.675	242.168										405	271.603	321.018
406	223.276	241.544										406	270.131	321.223
407	223.058	242.442										407	272.143	319.958
408	223.16	242.045										408	272.546	320.63
409	222.901	241.943										409	273.459	319.982
410	223.609	242.071										410	272.606	321.373
411	224.357	241.812										411	271.472	321.586
412	224.581	241.193										412	271.35	321.765
413	224.683	242.458										413	270.664	321.592
414	226.041	242.517										414	271.367	321.782
415	225.712	241.94										415	271.411	321.984
416	225.705	241.754										416	271.505	322.104
417	226.669	240.716										417	271.02	322.32
418	226.165	239.49										418	270.765	322.65
419	225.03	240.195										419	271.396	322.72
420	224.79	240.496										420	271.907	322.352
421	224.485	241.029										421	271.829	323.242
422	223.506	241.595										422	270.559	321.844
423	223.61	241.682										423	270.95	321.614
424	223.314	241.955										424	271.743	320.405
425	224.163	242.116										425	272.345	322.102
426	223.175	242.309										426	271.739	322.313
427	223.473	243.309										427	270.568	322.054
428	223.748	243.689										428	271.302	320.798
429	223.89	243.143										429	271.291	321.765
430	223.487	243.054										430	271.381	322.911
431	225.175	243.14										431	270.779	323.078
432	224.451	242.634										432	271.118	322.775
433	224.002	241.956										433	272.214	321.937
434	224.432	240.923										434	272.451	321.402
435	223.84	240.792										435	272.079	320.471
436	222.323	240.602										436	270.737	320.347
437	223.507	240.389										437	271.239	321.389
438	223.254	240.638										438	270.622	322.116
439	223.26	241.811										439	271.556	322.614
440	224.027	241.49										440	271.684	322.642
441	224.729	241.929										441	271.936	322.921
442	224.144	242.37										442	271.977	323.702
443	224.775	243.651										443	271.212	323.432
444	224.763	243.964										444	272.393	323.766
445	224.416	244.829										445	272.676	322.618
446	224.139	244.804										446	272.57	322.437
447	224.066	244.685										447	271.923	321.862
448	224.669	243.58										448	270.771	322.359
449	224.952	243.067										449	270.629	322.071
450	224.455	242.882										450	270.137	322.087
451	225.126	242.986										451	270.3	321.598
452	225.852	242.728										452	270.997	322.485
453	225.263	243.766										453	271.63	323.683
454	225.072	244.591										454	272.397	324.392
455	226.056	244.652										455	271.638	323.948
456	225.027	244.198										456	270.874	322.773
457	225.089	244.287										457	271.117	322.694
458	224.745	243.787										458	271.081	323.941
459	225.146	242.931										459	271.268	323.794
460	224.101	242.041										460	269.86	323.501
461	224.658	242.321										461	270.783	322.262
462	224.42	242.64										462	270.925	322.416
463	224.203	242.187										463	270.98	322.62
464	224.043	242.995										464	270.216	323.865
465	224.894	243.817										465	270.324	323.566
466	225.013	244.262										466	270.441	324.218
467	224.803	243.221										467	269.59	323.462
468	224.43	243.233										468	269.515	324.007
469	224.468	242.862										469	269.144	323.718
470	224.925	243.042										470	270.389	324.519
471	224.282	243.218										471	271.117	324.552
472	223.808	243.312										472	272.23	324.538
473	224.349	243.663										473	272.48	323.324
474	223.857	243.411										474	272.511	321.897
475	223.423	243.275										475	271.918	322.187
476	223.435	242.606										476	270.875	322.926
477	223.927	243.406										477	269.479	324.501
478	223.848	243.59										478	269.082	323.846
479	225.049	245.021										479	268.667	323.593
480	225.142	244.789										480	268.764	323.714
481	225.585	245.328										481	269.14	323.603
482	225.485	245.017										482	269.85	324.297
483	224.782	245.607										483	270.261	323.44
484	224.248	243.982										484	270.049	323.475
485	223.371	244.349										485	269.775	322.913
486	223.216	243.555										486	269.713	324.004
487	222.726	243.874										487	269.717	324.942
488	223.805	243.464										488	270.287	326.674
489	222.698	244.312										489	270.874	327.152
490	222.594	244.021										490	270.806	326.436
491	224.247	244.614										491	270.941	325.042
492	223.805	244.129										492	269.964	324.369
493	223.274	243.588										493	269.87	324.196
494	223.72	243.13										494	268.688	324.208
495	224.576	243.151										495	269.659	324.274
496	223.291	243.48										496	269.613	324.081
497	223.807	244.164										497	270.369	324.325
498	224.046	244.007										498	269.996	322.684
499	223.975	243.885										499	270.177	322.67
500	223.377	243.661										500	269.958	322.054
501	223.348	242.312										501	269.411	323.866
502	223.552	243.148										502	269.393	324.692
503	223.82	243.561										503	269.509	324.629
504	224.824	243.963										504	269.323	324.784
505	225.042	244.122										505	269.842	323.925
506	224.276	245.447										506	269.603	324.946
507	223.881	244.396										507	270.313	323.803
508	223.708	244.714										508	269.952	324.206
509	222.518	244.61										509	270.45	323.919
510	222.822	244.215										510	269.748	324.647
511	223.485	243.785										511	269.964	324.959
512	224.384	243.023										512	269.586	324.015
513	224.03	242.624										513	270.469	324.199
514	224.29	242.357										514	269.669	324.051
515	224.072	242.453										515	270.027	324.03
516	224.438	242.845										516	269.301	324.05
517	224.063	243.686										517	269.383	324.079
518	224.185	244.5										518	268.673	324.155
519	223.927	244.456										519	268.882	324.018
520	223.953	244.754										520	268.431	324.39
521	223.136	244.058										521	268.68	324.337
522	222.33	243.678										522	268.66	324.277
523	222.448	243.822										523	269.74	324.933
524	223.098	243.88										524	269.752	326.039
525	222.65	244.31										525	269.596	326.164
526	223.215	245.064										526	269.083	324.656
527	223.46	245.414										527	269.338	323.53
528	223.768	244.37										528	269.74	323.977
529	223.722	244.412										529	269.575	325.487
530	224.817	244.411										530	269.587	325.89
531	224.407	244.511										531	268.65	325.071
532	224.863	245.027										532	268.67	325.761
533	224.919	246.213										533	267.457	325.963
534	224.668	245.993										534	267.041	325.565
535	224.653	244.84										535	268.374	324.577
536	224.935	244.264										536	268.725	325.315
537	224.711	244.379										537	269.387	325.171
538	225.457	244.427										538	268.658	324.986
539	224.621	244.533										539	268.862	323.538
540	224.486	244.748										540	268.734	324.393
541	224.891	244.365										541	268.491	324.461
542	224.81	244.037										542	269.011	324.561
543	224.051	243.827										543	269.31	324.971
544	225.073	243.711										544	268.807	324.065
545	223.888	245.07										545	268.365	324.463
546	224.32	245.587										546	269.206	323.684
547	224.202	246.012										547	269.416	324.296
548	223.802	245.112										548	269.854	324.949
549	224.061	244.364										549	268.414	325.375
550	224.503	243.921										550	268.387	325.403
551	224.122	243.413										551	267.74	325.24
552	225.006	242.999										552	268.445	325.285
553	225.265	243.369										553	268.642	325.248
554	224.528	244.703										554	268.414	325.455
555	224.559	243.851										555	268.263	325.992
556	223.927	244.732										556	267.714	326.321
557	223.114	245.743										557	267.691	325.702
558	223.319	245.242										558	267.881	325.453
559	223.518	245.131										559	268.882	324.784
560	223.524	245.867										560	269.208	325.774
561	223.52	245.607										561	269.16	325.765
562	223.2	245.084										562	268.757	327.031
563	223.025	245.834										563	269.523	326.733
564	223.136	245.96										564	270.143	326.783
565	224.024	246.912										565	270.498	326.212
566	223.992	247.673										566	269.847	325.107
567	224.298	246.532										567	268.457	324.899
568	223.814	246.488										568	268.127	324.832
569	223.776	246.892										569	268.36	325.548
570	222.627	246.509										570	268.702	324.755
571	223.185	245.236										571	268.4	324.692
572	224.412	246.444										572	267.841	325.133
573	225.231	246.525										573	267.874	325.531
574	225.28	246.246										574	268.42	325.979
575	225.966	245.625										575	268.241	325.753
576	225.442	246.284										576	268.33	326.965
577	224.372	245.3										577	268.058	327.382
578	223.421	244.809										578	268.171	327.656
579	223.471	245.103										579	268.796	327.614
580	223.093	245.325										580	268.428	326.325
581	223.932	244.855										581	268.978	326.291
582	224.382	245.04										582	268.003	325.877
583	224.77	245.981										583	268.383	326.768
584	224.851	244.917										584	268.374	326.913
585	224.779	245.311										585	268.973	326.264
586	223.965	246.535										586	268.633	326.256
587	223.702	245.905										587	268.15	326.729
588	224.403	246.07										588	267.623	326.969
589	223.996	246.936										589	267.476	326.758
590	224.429	246.42										590	268.124	325.559
591	225.128	245.124										591	268.226	325.901
592	224.8	244.503										592	269.523	325.432
593	224.337	242.724										593	269.585	325.875
594	224.784	241.986										594	269.001	325.927
595	224.482	241.789										595	266.568	326.891
596	223.582	242.795										596	265.384	326.916
597	223.772	244.23										597	266.95	326.911
598	224.032	245.095										598	267.965	326.302
599	224.341	244.989										599	268.287	326.138
600	225.011	245.237										600	267.119	326.482
601	225.817	245.633										601	267.867	325.907
602	226.224	246.016										602	266.676	326.173
603	225.811	245.841										603	266.925	326.933
604	225.871	246.587										604	266.949	327.54
605	225.846	246.557										605	268.869	327.299
606	225.106	245.984										606	269.254	325.459
607	224.756	246.505										607	268.622	325.741
608	224.688	247.047										608	268.659	326.431
609	223.783	246.925										609	268.552	327.867
610	223.511	247.674										610	268.801	327.838
611	223.375	247.271										611	268.251	327.349
612	223.46	246.476										612	267.175	325.648
613	223.518	246.626										613	266.032	326.655
614	223.163	246.778										614	265.781	326.411
615	223.033	246.208										615	266.794	327.227
616	223.25	245.815										616	267.546	325.617
617	223.086	245.82										617	266.926	325.724
618	223.151	245.782										618	266.629	325.849
619	223.527	245.833										619	266.518	325.95
620	223.488	245.904										620	267.314	325.862
621	223.323	246.229										621	266.796	326.641
622	223.336	246.036										622	266.584	327.902
623	223.594	245.729										623	266.61	328.607
624	224.051	245.991										624	266.498	327.95
625	224.777	245.543										625	267.014	328.188
626	225.101	245.547										626	266.226	327.387
627	225.003	245.817										627	266.342	326.585
628	224.036	244.361										628	266.269	325.805
629	224.101	243.731										629	267.284	326.578
630	223.283	245.03										630	267.805	326.935
631	223.706	246.175										631	268.302	327.477
632	224.179	245.899										632	268.311	326.548
633	224.212	246.463										633	268.436	326.457
634	223.669	246.002										634	267.585	325.126
635	223.139	244.781										635	267.034	325.262
636	222.791	244.546										636	267.344	325.818
637	222.284	244.139										637	267.4	327.028
638	223.015	245.567										638	266.917	326.956
639	224.056	247.245										639	266.557	327.159
640	223.526	247.133										640	266.601	327.886
641	223.633	246.145										641	267.477	327.553
642	223.826	248.153										642	266.72	327.511
643	223.493	247.617										643	266.376	326.017
644	223.43	247.089										644	266.342	326.824
645	224.21	247.073										645	266.148	326.436
646	223.619	247.362										646	267.025	326.53
647	223.312	245.813										647	266.243	327.336
648	223.925	247.254										648	267.465	328.714
649	223.243	246.939										649	267.515	328.351
650	223.559	246.995										650	268.349	328.146
651	223.993	247.909										651	268.042	327.243
652	223.918	248.552										652	266.835	328.157
653	223.826	246.855										653	267.176	327.569
654	223.589	247.118										654	267.283	327.479
655	223.682	247.357										655	268.094	326.572
656	223.237	246.921										656	267.03	326.686
657	224.196	245.849										657	266.444	326.596
658	224.067	246.309										658	266.176	327.143
659	224.139	246.29										659	267.593	327.531
660	223.459	246.906										660	267.984	328.641
661	223.659	246.959										661	269.054	328.233
662	223.64	247.953										662	267.746	327.881
663	223.327	248.433										663	267.732	326.851
664	223.239	248.571										664	266.601	326.489
665	224.246	249.197										665	267.083	326.154
666	224.441	248.324										666	267.295	326.244
667	222.896	247.506										667	268.09	326.422
668	222.983	247.109										668	267.407	326.367
669	223.362	246.37										669	266.09	326.535
670	222.924	245.771										670	264.794	326.311
671	222.879	245.964										671	265.292	326.204
672	224.505	246.78										672	266.716	326.233
673	224.511	246.689										673	266.935	327.275
674	224.058	247.129										674	267.849	327.968
675	223.878	246.692										675	267.472	328.171
676	224.199	247.067										676	268.122	328.134
677	223.023	247.176										677	267.679	328.063
678	222.86	247.371										678	267.813	327.388
679	223.031	247.324										679	267.047	328.161
680	223.378	247.359										680	266.493	328.723
681	222.761	247.705										681	266.355	328.599
682	223.658	246.776										682	267.564	327.21
683	223.781	246.616										683	268.041	326.67
684	224.695	247.05										684	267.587	327.553
685	224.822	247.304										685	267.188	327.859
686	225.377	247.225										686	265.937	327.68
687	224.738	247.833										687	266.332	327.762
688	224.496	247.585										688	265.627	329.104
689	223.632	246.908										689	265.171	329.399
690	223.248	247.455										690	264.909	328.631
691	222.803	247.303										691	265.535	327.39
692	223.112	247.931										692	266.035	327.464
693	222.783	248.802										693	265.723	328.576
694	222.872	248.905										694	265.568	328.592
695	223.225	248.649										695	266.072	329.251
696	223.248	248.429										696	266.411	328.854
697	222.988	247.912										697	266.543	329.082
698	223.934	247.664										698	266.965	329.364
699	224.312	247.66										699	266.968	329.079
700	224.423	247.87										700	268.153	328.518
701	223.82	248.281										701	267.812	327.203
702	223.647	248.602										702	268.291	327.671
703	223.28	247.889										703	266.484	328.119
704	223.789	249.01										704	266.831	329.332
705	222.991	248.974										705	266.571	330.04
706	223.42	248.606										706	266.995	330.218
707	223.546	248.693										707	266.462	329.887
708	223.457	249.177										708	265.535	328.005
709	222.538	247.711										709	265.403	328.532
710	222.568	246.482										710	265.464	327.172
711	222.905	246.263										711	266.338	328.06
712	222.881	245.884										712	266.507	328.073
713	222.635	246.199										713	266.443	327.939
714	222.327	247.028										714	265.762	327.784
715	222.715	248.462										715	265.539	327.86
716	223.166	248.223										716	265.354	328.169
717	223.675	248.835										717	266.735	328.319
718	224.516	248.737										718	267.869	327.522
719	224.272	248.496										719	268.603	327.345
720	223.168	247.515										720	267.925	327.709
721	222.48	247.532										721	266.199	328.043
722	221.968	246.791										722	265.784	328.571
723	221.185	245.652										723	266.306	328.431
724	221.877	245.154										724	267.133	329.083
725	223.372	245.474										725	267.588	329.419
726	223.523	246.148										726	266.232	329.447
727	223.264	246.171										727	265.541	328.76
728	223.95	246.887										728	265.31	328.698
729	224.077	247.814										729	265.619	329.122
730	223.203	247.287										730	266.194	330.206
731	223.192	246.734										731	265.78	330.298
732	222.911	247.633										732	266.017	329.393
733	222.468	247.536										733	266.671	327.541
734	221.837	247.406										734	267.964	328.08
735	222.038	248.141										735	267.871	328.701
736	221.688	248.811										736	268.399	329.508
737	222.383	248.796										737	268.135	329.525
738	221.6	249.065										738	268.248	328.069
739	222.845	249.044										739	266.96	328.447
740	222.284	248.245										740	265.183	328.628
741	222.019	247.524										741	265.66	329.858
742	221.942	246.041										742	265.794	328.361
743	223.026	246.122										743	267.581	327.968
744	222.087	246.057										744	267.416	327.232
745	223.141	246.698										745	268.235	328.56
746	223.71	247.437										746	267.801	329.141
747	223.668	247.784										747	266.603	330.057
748	222.888	247.296										748	265.901	328.704
749	223.646	246.523										749	265.586	327.734
750	222.982	246.157										750	266.298	327.099
751	223.106	245.974										751	265.46	328.894
752	223.468	246.017										752	265.186	328.682
753	224.127	246.147										753	265.657	329.105
754	223.107	246.946										754	266.131	328.274
755	223.25	246.853										755	266.556	327.772
756	223.071	246.533										756	266.556	327.89
757	223.514	246.853										757	266.661	328.182
758	223.232	246.665										758	266.6	329.174
759	224.163	246.546										759	265.201	329.754
760	224.894	246.859										760	264.985	329.496
761	224.623	247.832										761	265.102	330.504
762	224.366	248.015										762	265.753	328.607
763	224.298	248.922										763	266.237	328.9
764	223.191	248.431										764	265.223	326.566
765	222.561	248.724										765	265.224	327.966
766	223.431	248.234										766	264.95	327.427
767	223.366	247.579										767	266.26	327.892
768	223.162	247.082										768	266.207	327.309
769	222.668	247.855										769	266.141	328.426
770	223.216	246.923										770	265.541	328.86
771	222.441	247.434										771	266.352	329.102
772	222.653	248.313										772	266.618	329.632
773	223.255	249.02										773	266.051	329.96
774	224.255	248.384										774	265.737	329.307
775	223.976	249.265										775	265.331	328.17
776	223.747	248.144										776	266.077	327.471
777	223.529	247.544										777	265.895	328.284
778	223.092	248.503										778	265.264	328.651
779	222.433	249.13										779	264.861	329.316
780	222.829	248.59										780	264.825	329.925
781	223.799	249.005										781	265.206	329.993
782	224.046	250.195										782	264.417	330.411
783	223.837	248.808										783	264.719	329.087
784	225.419	249.055										784	264.575	329.691
785	224.545	249.271										785	266.042	328.705
786	223.076	249.077										786	264.933	329.622
787	222.541	248.812										787	265.035	328.2
788	223.119	248.365										788	263.949	329.813
789	222.499	248.592										789	265.4	328.776
790	221.969	248.531										790	265.694	329.429
791	221.91	248.322										791	266.354	328.923
792	221.465	247.682										792	265.481	329.757
793	221.207	247.977										793	265.075	329.952
794	220.772	247.487										794	264.768	330.698
795	221.818	247.97										795	264.139	330.773
796	223.047	248.164										796	264.552	330.605
797	223.63	248.012										797	264.82	329.554
798	223.426	247.379										798	266.324	329.653
799	223.849	247.182										799	266.873	329.313
800	223.982	246.587										800	266.157	328.758
801	224.367	246.09										801	266.115	327.865
802	223.3	247.048										802	265.85	329.187
803	224.077	247.361										803	266.348	329.349
804	223.474	247.481										804	265.08	329.235
805	223.293	247.68										805	264.362	327.934
806	222.412	248.673										806	264.538	327.779
807	222.663	248.431										807	264.157	328.915
808	222.468	249.112										808	264.24	329.291
809	222.106	249.137										809	264.027	329.743
810	222.013	248.862										810	264.74	329.657
811	221.867	249.163										811	265.164	329.666
812	223.625	248.426										812	265.654	329.685
813	223.434	247.981										813	264.786	329.108
814	224.273	248.112										814	264.701	329.553
815	224.415	247.823										815	264.104	330.118
816	225.416	247.539										816	264.806	330.52
817	224.3	247.628										817	264.841	329.934
818	224.634	248.151										818	264.406	329.37
819	223.846	248.251										819	263.942	330.25
820	223.347	248.614										820	263.651	330.012
821	222.598	248.892										821	264.005	329.76
822	222.634	248.822										822	265.242	328.829
823	222.476	248.833										823	265.255	329.288
824	222.592	248.208										824	264.932	330.535
825	223.972	249.337										825	263.321	330.327
826	224.677	249.162										826	263.551	329.559
827	224.969	249.014										827	263.604	329.045
828	225.402	248.808										828	264.823	329.775
829	226.256	249.465										829	264.222	330.519
830	225.904	247.729										830	264.067	330.246
831	225.844	247.455										831	263.499	329.854
832	225.146	248.351										832	264.657	330.174
833	224.079	248.455										833	264.876	330.26
834	223.608	248.125										834	264.825	331.183
835	222.123	249.165										835	264.754	330.697
836	221.54	249.282										836	265.256	330.285
837	222.033	249.088										837	265.619	330.073
838	222.202	248.198										838	265.238	330.037
839	223.629	248.985										839	265.813	330.002
840	224.379	249.326										840	266.907	329.112
841	224.401	250.023										841	266.51	329.368
842	224.646	250.182										842	265.777	330.742
843	225.449	249.939										843	264.412	330.585
844	223.269	249.17										844	264.037	330.111
845	222.597	249.176										845	263.609	328.311
846	222.291	248.541										846	264.063	328.791
847	221.608	248.158										847	264.999	329.215
848	221.226	249.022										848	264.719	329.471
849	222.251	248.954										849	265.345	329.472
850	222.937	247.881										850	263.184	330.172
851	224.697	248.613										851	263.297	331.898
852	224.652	248.222										852	262.662	332.156
853	224.518	248.034										853	264.227	330.939
854	224.709	248.601										854	264.712	328.536
855	224.874	249.152										855	263.742	328.306
856	223.276	248.025										856	264.474	328.553
857	222.474	248.25										857	264.319	329.598
858	222.434	248.473										858	265.112	329.687
859	221.507	248.564										859	263.915	329.889
860	220.326	248.342										860	264.575	329.866
861	220.69	248.464										861	265.298	329.746
862	221.469	249.362										862	265.123	330.911
863	221.437	249.19										863	264.338	330.725
864	222.374	248.816										864	264.058	331.221
865	222.836	249.283										865	263.78	330.489
866	222.577	248.835										866	263.308	330.758
867	222.989	248.927										867	262.801	330.386
868	223.178	249.251										868	264.245	330.339
869	222.468	249.37										869	265.571	329.728
870	222.664	249.433										870	265.944	330.454
871	222.516	250.516										871	265.139	330.221
872	223.063	250.614										872	264.34	330.242
873	222.35	251.459										873	263.145	328.919
874	222.846	250.417										874	263.115	329.402
875	223.385	250.406										875	263.166	330.177
876	223.017	250.207										876	264.074	330.935
877	222.536	248.726										877	264.5	328.71
878	223.327	247.978										878	264.045	329.621
879	223.429	248.166										879	264.044	329.249
880	223.734	248.091										880	263.814	330.888
881	224.973	247.817										881	264.788	329.215
882	224.172	248.342										882	264.139	329.308
883	223.423	248.269										883	263.747	329.753
884	223.032	248.37										884	263.725	331.297
885	222.712	248.14										885	263.911	331.535
886	222.198	247.858										886	264.065	331.837
887	223.471	248.922										887	263.279	332.111
888	224.663	249.22										888	262.72	332.315
889	224.138	250.093										889	263.674	330.965
890	224.003	250.414										890	264.219	329.77
891	224.294	251.013										891	265.627	329.254
892	223.122	250.051										892	264.549	329.652
893	222.583	249.264										893	264.617	329.732
894	223.075	249.376										894	264.619	329.903
895	223.127	250.317										895	265.21	330.217
896	221.955	250.718										896	264.806	330.648
897	223.228	251.497										897	264.527	330.743
898	222.384	251.047										898	263.244	330.241
899	222.144	251.235										899	262.86	330.464
900	221.146	250.219										900	263.776	329.858
901	222.534	249.805										901	265.294	330.095
902	221.548	249.503										902	265.48	330.145
903	222.218	251.081										903	264.693	331.208
904	222.732	251.319										904	264.228	331.036
905	222.915	251.336										905	264.043	330.533
906	222.787	251.414										906	262.713	329.885
907	223.351	251.359										907	262.797	330.912
908	223.548	251.511										908	262.632	331.137
909	223.468	249.812										909	263.176	331.055
910	224.293	250.172										910	262.451	330.459
911	222.62	249.577										911	263.503	331.094
912	222.79	250.168										912	263.804	331.448
913	223.272	249.496										913	264.379	330.63
914	223.438	250.852										914	263.296	329.859
915	223.371	250.854										915	263.243	329.312
916	224.759	251.413										916	262.906	330.025
917	224.641	250.761										917	263.514	330.451
918	224.504	250.685										918	263.834	330.593
919	224.282	250.413										919	264.631	330.699
920	223.911	249.503										920	265.483	330.05
921	223.796	249.237										921	264.824	331.371
922	223.349	249.188										922	264.253	331.535
923	222.454	249.324										923	263.836	331.747
924	222.264	249.406										924	264.116	330.306
925	222.126	250.326										925	264.2	330.212
926	221.988	250.896										926	264.444	330.097
927	222.516	249.036										927	264.072	331.117
928	222.951	249.136										928	264.31	331.052
929	223.266	248.832										929	263.878	331.149
930	223.945	248.752										930	264.207	329.8
931	224.992	248.749										931	264.404	330.589
932	224.869	250.878										932	263.642	330.155
933	224.926	251.296										933	263.323	331.831
934	224.972	250.647										934	262.651	331.473
935	225.277	250.814										935	263.044	331.685
936	224.195	250.936										936	263.892	331.18
937	223.58	250.718										937	263.137	329.659
938	223.605	249.868										938	263.868	329.497
939	223.241	250.28										939	263.723	328.994
940	222.468	249.665										940	264.703	329.948
941	222.968	249.258										941	264.693	329.584
942	224.08	248.343										942	264.064	329.503
943	223.65	249.045										943	263.621	328.952
944	223.957	249.419										944	262.711	328.826
945	223.429	249.656										945	262.742	328.745
946	223.285	248.942										946	263.051	329.291
947	222.409	249.914										947	262.876	330.428
948	222.213	249.647										948	262.307	331.374
949	221.976	249.544										949	262.65	331.622
950	223.114	249.883										950	262.32	332.184
951	223.367	250.747										951	263.23	331.926
952	223.576	249.468										952	262.599	332.254
953	224.12	249.893										953	262.558	331.89
954	224.487	249.824										954	261.897	331.263
955	224.031	249.419										955	261.886	330.038
956	223.428	249.593										956	262.691	329.398
957	222.751	250.597										957	263.921	330.207
958	223.242	248.644										958	264.478	330.427
959	224.075	248.512										959	264.373	330.515
960	224.498	248.332										960	263.64	329.952
961	223.429	248.32										961	263.82	331.268
962	224.686	248.712										962	262.9	330.465
963	224.314	250.55										963	263.653	329.895
964	222.908	250.928										964	263.103	329.49
965	223.09	251.799										965	264.394	329.656
966	224.156	251.225										966	262.753	330.475
967	223.536	251.164										967	262.887	329.762
968	222.914	250.47										968	262.693	331.513
969	223.371	250.276										969	264.378	331.465
970	223.215	250.143										970	264.915	332.982
971	223.94	250.394										971	264.78	331.938
972	224.849	250.649										972	263.476	331.305
973	225.024	250.985										973	262.723	330.74
974	225.154	250.533										974	262.772	330.613
975	224.719	249.931										975	264.424	331.345
976	223.677	249.472										976	264.444	331.331
977	223.872	247.53										977	264.298	331.671
978	223.784	247.483										978	263.644	331.596
979	223.76	247.538										979	263.694	331.636
980	223.404	247.185										980	263.985	331.5
981	223.639	247.569										981	263.277	330.881
982	222.507	250.083										982	263.641	330.631
983	223.119	250.799										983	262.559	330.842
984	223.378	251.233										984	262.6	331.552
985	223.963	252.001										985	262.296	330.741
986	223.927	252.697										986	262.996	331.101
987	223.823	251.415										987	262.956	330.999
988	223.401	250.661										988	263.338	330.415
989	222.178	250.901										989	263.607	329.647
990	222.031	250.802										990	264.521	329.125
991	222.452	250.583										991	264.586	330.636
992	221.728	249.787										992	263.812	330.761
993	222.418	249.336										993	263.147	330.945
994	222.921	249.309										994	262.476	330.846
995	222.596	249.342										995	263.022	330.086
996	222.738	249.433										996	262.978	329.875
997	223.64	250.356										997	264.108	330.048
998	222.998	250.682										998	264.025	331.533
999	223.151	250.66										999	263.778	331.247
1000	223.503	250.221										1000	262.607	330.367
1001	223.09	250.256										1001	261.98	329.276
1002	222.868	251.444										1002	261.733	330.179
1003	222.745	250.698										1003	261.692	330.939
1004	223.453	250.832										1004	262.133	330.696
1005	233.351	250.298										1005	262.452	330.695
1006	233.615	250.056										1006	262.668	331.623
1007	233.147	249.286										1007	262.452	332.556
1008	232.79	249.973										1008	262.513	332.622
1009	230.708	250.055										1009	262.391	331.517
1010	219.122	251.612										1010	263.584	331.181
1011	217.353	251.245										1011	263.265	330.035
1012	215.69	251.684										1012	263.626	331.043
1013	214.867	252.081										1013	262.939	330.641
1014	214.76	251.77										1014	264.162	332.285
1015	214.586	250.924										1015	264.151	331.756
1016	214.111	250.864										1016	264.7	331.498
1017	214.524	249.833										1017	263.393	329.908
1018	215.153	249.683										1018	263.065	329.054
1019	215.282	249.622										1019	261.866	330.156
1020	214.29	249.843										1020	261.782	331.438
1021	214.609	250.116										1021	261.895	331.633
1022	214.888	250.998										1022	261.648	330.593
1023	213.819	250.498										1023	262.402	330.15
1024	212.981	250.379										1024	262.65	330.229
1025	213.169	250.968										1025	263.568	330.87
1026	212.841	251.035										1026	262.97	330.393
1027	212.38	250.863										1027	262.525	329.162
1028	211.953	251.535										1028	261.906	329.553
1029	212.371	252.769										1029	261.606	330.765
1030	213.041	251.3										1030	261.017	332.326
1031	214.036	251.017										1031	260.863	331.64
1032	214.915	249.931										1032	261.555	331.079
1033	215.235	249.687										1033	262.341	330.445
1034	215.7	249.372										1034	263.073	331.025
1035	215.686	250.162										1035	263.26	331.475
1036	215.383	251.096										1036	263.601	331.382
1037	214.945	252.518										1037	263.619	331.285
1038	215.231	252.747										1038	263.266	330.179
1039	215.104	252.008										1039	261.763	331.083
1040	214.884	251.424										1040	261.363	330.126
1041	214.879	250.701										1041	261.805	330.409
1042	215.248	249.987										1042	263.038	329.943
1043	215.792	250.422										1043	262.73	330.785
1044	216.011	250.658										1044	262.257	330.375
1045	216.998	251.339										1045	262.216	329.632
1046	216.988	251.085										1046	261.989	330.236
1047	217.483	251.849										1047	262.215	330.15
1048	216.379	251.612										1048	261.475	330.191
1049	215.563	251.373										1049	262.413	330.61
1050	214.68	250.777										1050	262.322	331.095
1051	214.462	251.328										1051	263.681	331.857
1052	213.837	250.539										1052	263.207	331.863
1053	214.299	251.067										1053	263.041	331.873
1054	214.803	251.765										1054	262.164	331.732
1055	215.835	252.287										1055	262.587	330.788
1056	216.186	252.298										1056	263.238	331.034
1057	216.223	252.431										1057	263.362	330.613
1058	216.757	251.86										1058	263.703	331.329
1059	216.788	251.193										1059	263.32	332.063
1060	215.405	250.966										1060	263.853	332.936
1061	214.919	250.148										1061	262.924	332.099
1062	214.385	251.016										1062	263.212	331.724
1063	213.87	250.426										1063	262.422	330.84
1064	214.303	251.34										1064	262.659	330.889
1065	215.354	251.973										1065	261.733	331.101
1066	215.324	252.588										1066	262.103	330.935
1067	215.265	251.579										1067	261.784	331
1068	215.721	251.999										1068	261.918	330.517
1069	214.582	251.367										1069	262.011	331.709
1070	214.262	250.96										1070	261.818	332.319
1071	214.306	251.222										1071	262.743	332.307
1072	213.998	250.788										1072	261.436	331.85
1073	213.185	250.996										1073	261.805	331.804
1074	213.889	251.224										1074	261.487	332.212
1075	213.694	250.781										1075	261.949	331.902
1076	213.932	250.292										1076	261.548	331.529
1077		251.155										1077	260.95	331.949
1078		250.69										1078	262.099	332.556
1079		251.34										1079	263.045	332.152
1080		251.189										1080	262.153	331.266
1081		250.854										1081	261.838	331.676
1082		250.177										1082	260.435	332.002
1083		249.927										1083	261.667	333.445
1084		250.037										1084	260.78	333.19
1085		250.904										1085	262.225	333.202
1086		250.718										1086	262.174	330.923
1087		250.569										1087	261.857	330.113
1088		251.317										1088	261.857	330.231
1089		251.48										1089	261.589	331.553
1090		250.569										1090	262.712	333.314
1091		251.509										1091	262.33	333.104
1092		252.441										1092	262.547	333.127
1093		252.254										1093	262.103	332.214
1094		250.871										1094	261.948	332.561
1095		251.795										1095	261.535	331.759
1096		252.247										1096	261.163	331.55
1097		251.784										1097	261.431	331.408
1098		251.846										1098	261.554	332.042
1099		253.734										1099	261.554	331.608
1100		253.603										1100	260.114	331.181
1101		252.416										1101	259.785	331.491
1102		252.535										1102	260.312	331.476
1103		251.331										1103	261.981	331.457
1104		250.675										1104	262.372	330.992
1105		250.423										1105	262.33	331.033
1106		250.414										1106	262.071	332.049
1107		251.365										1107	262.02	339.957
1108		252.485										1108	261.36	344.856
1109		252.511										1109	262.043	355.381
1110		252.108										1110	263.332	363.667
1111		251.863										1111	285.543	380.099
1112		251.186										1112	283.213	393.044
1113		250.543										1113	280.2	403.195
1114		250.151										1114	256.416	411.281
1115		251.043										1115	254.418	417.602
1116		251.607										1116	253.613	423.376
1117		251.49										1117	253.345	426.455
1118		251.855										1118	254.851	428.761
1119		251.899										1119	255.747	432.271
1120		251.417										1120	254.721	435.313
1121		250.605										1121	254.722	438.291
1122		251.029										1122	254.266	438.646
1123		250.864										1123	255.492	439.737
1124		251.701										1124	255.247	440.136
1125		251.309										1125	256.105	440.623
1126		252.881										1126	255.653	440.496
1127		252.504										1127	255.383	441.757
1128		253.216										1128	253.899	443.269
1129		252.595										1129	254.791	444.569
1130		253.561										1130	254.603	445.132
1131		251.956										1131	254.675	444.534
1132		251.841										1132	253.001	445.786
1133		251.39										1133	253.536	446.386
1134		251.924										1134	253.683	446.999
1135		250.906										1135	256.306	446.143
1136		251.867										1136	256.445	446.786
1137		250.878										1137	257.301	447.885
1138		251.91										1138	255.725	448.186
1139		251.292										1139	255.795	447.611
1140		251.782										1140	255.214	446.807
1141		251.454										1141	255.211	446.725
1142		252.484										1142	254.171	447.833
1143		251.037										1143	254.16	448.379
1144		252.062										1144	254.965	449.797
1145		252.386										1145	255.91	448.872
1146		252.977										1146	255.699	448.734
1147		252.785										1147	254.872	447.632
1148		252.912										1148	254.856	447.938
1149		252.056										1149	255.731	447.624
1150		251.691										1150	256.13	448.321
1151		251.874										1151	256.734	448.158
1152		252.107										1152	256.734	448.607
1153		253.107										1153	257.366	448.472
1154		253.415										1154	257.309	447.669
1155		253.777										1155	257.731	446.965
1156		252.649										1156	258.223	447.462
1157		252.594										1157	257.813	448.468
1158		252.775										1158	257.422	448.527
1159		252.324										1159	256.558	448.846
1160		251.988										1160	256.343	449.234
1161		252.001										1161	256.333	448.501
1162		251.736										1162	256.398	447.562
1163		251.002										1163	256.368	446.884
1164		251.065										1164	256.569	449.251
1165		251.176										1165	256.879	450.49
1166		251.837										1166	256.678	451.679
1167		252.453										1167	255.735	450.576
1168		251.323										1168	255.682	449.267
1169		251.205										1169	255.249	448.447
1170		250.782										1170	255.407	448.585
1171		250.398										1171	254.982	449.147
1172		250.199										1172	255.592	450.267
1173		250.209										1173	256.289	451.603
1174		249.998										1174	256.427	451.164
1175		250.656										1175	257.026	449.64
1176		249.992										1176	256.45	447.443
1177		250.163										1177	256.201	447.497
1178		250.971										1178	255.926	445.764
1179		252.219										1179	256.278	447.065
1180		251.58										1180	256.522	446.952
1181		252.301										1181	255.883	448.991
1182		251.956										1182	255.353	449.773
1183		252.842										1183	255.042	449.392
1184		251.787										1184	255.199	448.99
1185		251.638										1185	255.665	447.747
1186		251.979										1186	255.865	448.211
1187		252.217										1187	255.72	450.367
1188		251.936										1188	255.573	451.283
1189		251.92										1189	255.412	452.328
1190		252.225										1190	255.444	450.249
1191		251.494										1191	254.756	450.022
1192		251.685										1192	255.702	448.202
1193		252.261										1193	255.803	448.761
1194		252.98										1194	257.208	449.289
1195		253.475										1195	257.732	449.667
1196		253.908										1196	258.781	449.758
1197		254.239										1197	258.486	447.978
1198		252.746										1198	257.274	448.282
1199		251.892										1199	256.83	447.457
1200		250.928										1200	257.393	448.833
1201		251.292										1201	256.187	450.954
1202		251.721										1202	256.198	452.007
1203		252.145										1203	256.062	451.042
1204		251.943										1204	256.429	448.366
1205		252.045										1205	256.518	447.609
1206		252.467										1206	255.364	448.118
1207		251.669										1207	255.543	449.329
1208		251.677										1208	255.102	449.98
1209		251.955										1209	255.918	449.231
1210		253.225										1210	257.435	449.696
1211		252.55										1211	257.684	450.07
1212		253.496										1212	257.916	451.17
1213		253.029										1213	256.779	450.73
1214		253.823										1214	256.913	450.172
1215		253.49										1215	256.498	449.76
1216		254.208										1216	257.217	448.758
1217		252.395										1217	257.737	448.176
1218		253.03										1218	257.773	447.855
1219		252.398										1219	256.912	450.003
1220		252.425										1220	255.795	451.027
1221		251.518										1221	254.87	450.512
1222		252.492										1222	254.925	450.216
1223		253.378										1223	255.434	449.965
1224		253.84										1224	256.132	451.466
1225		254.14										1225	256.844	450.41
1226		253.709										1226	257.094	449.184
1227		253.346										1227	257.232	448.41
1228		252.192										1228	256.271	448.015
1229		251.668										1229	256.267	449.599
1230		250.803										1230	256.84	449.464
1231		251.966										1231	257.453	449.945
1232		252.453										1232	257.417	448.866
1233		252.72										1233	256.584	449.422
1234		252.902										1234	256.432	448.614
1235		253.412										1235	256.19	448.662
1236		252.828										1236	256.876	447.461
1237		252.747										1237	257.82	448.69
1238		253.049										1238	258.7	448.28
1239		253.977										1239	258.795	450.203
1240		254.211										1240	258.394	449.3
1241		253.79										1241	257.489	450.112
1242		254.333										1242	256.855	449.17
1243		254.109										1243	256.365	448.522
1244		252.909										1244	256.273	448.261
1245		253.531										1245	255.936	447.918
1246		253.272										1246	255.782	447.589
1247		252.566										1247	255.786	447.138
1248		252.855										1248	256.109	447.473
1249		253.382										1249	256.171	448.454
1250		252.241										1250	256.462	447.658
1251		252.612										1251	255.497	447.259
1252		252.016										1252	255.921	446.802
1253		252.609										1253	254.788	448.416
1254		252.116										1254	255.429	449.573
1255		251.425										1255	255.372	450.422
1256		252.61										1256	255.968	450.252
1257		252.628										1257	256.041	449.174
1258		251.364										1258	255.878	449.544
1259		252.1										1259	255.915	449.645
1260		253.32										1260	256.83	450.197
1261		252.55										1261	256.722	450.02
1262		252.897										1262	256.931	449.31
1263		253.824										1263	255.931	448.522
1264		252.372										1264	256.218	448.184
1265		251.7										1265	256.292	449.672
1266		251.562										1266	257.172	450.105
1267		252										1267	257.3	450.873
1268		251.299										1268	257.733	450.132
1269		253.148										1269	256.445	449.848
1270		253.063										1270	256.196	449.26
1271		252.627										1271	255.247	448.511
1272		252.599										1272	256.632	449.248
1273		252.986										1273	255.987	449.748
1274		251.549										1274	256.29	449.555
1275		251.307										1275	256.079	450.038
1276		252.24										1276	256.722	449.849
1277		251.504										1277	257.783	450.601
1278		250.58										1278	257.317	449.112
1279		252.132										1279	257.291	448.602
1280		251.943										1280	256.446	448.09
1281		251.112										1281	256.836	449.376
1282		251.429										1282	256.975	449.471
1283		253.36										1283	257.689	450.66
1284		252.952										1284	257.937	449.381
1285		253.565										1285	258.08
1286		254.512										1286	256.877
1287		255.141										1287	256.256
1288		254.646										1288	255.549
1289		253.695
1290		253.211
1291		252.875
1292		253.244
1293		251.745
1294		252.42
1295		252.427
1296		252.285
1297		251.285
1298		252.061
1299		252.672
1300		253.713
1301		254.043
1302		254.189
1303		254.802
1304		253.695
1305		251.932
1306		252.043
1307		252.302
1308		252.118
1309		252.47
1310		253.535
1311		253.086
1312		253.023
1313		252.183
1314		252.344
1315		253.035
1316		252.418
1317		252.689
1318		252.771
1319		252.437
1320		252.412
1321		252.661
1322		251.557
1323		251.932
1324		252.49
1325		253.008
1326		253.476
1327		254.806
1328		254.639
1329		255.072
1330		254.297
1331		254.852
1332		254.533
1333		255.011
1334		253.737
1335		253.79
1336		253.659
1337		253.726
1338		254.163
1339		254.053
1340		254.737
1341		254.116
1342		253.918
1343		253.517
1344		253.914
1345		253.159
1346		254.281
1347		255.189
1348		255.2
1349		256.061
1350		256.23
1351		255.509
1352		254.532
1353		254.703
1354		254.889
1355		254.504
1356		253.94
1357		253.451
1358		253.49
1359		253.488
1360		252.609
1361		252.877
1362		253.329
1363		252.354
1364		251.218
1365		253.127
1366		253.144
1367		253.283
1368		253.956
1369		254.173
1370		252.776
1371		254.248
1372		253.933
1373		254.15
1374		254.206
1375		254.586
1376		253.124
1377		253.446
1378		253.476
1379		253.774
1380		253.565
1381		254.023
1382		253.653
1383		254.273
1384		254.108
1385		254.031
1386		253.385
1387		253.945
1388		253.614
1389		253.478
1390		252.945
1391		253.848
1392		253.752
1393		253.273
1394		253.967
1395		254.277
1396		253.783
1397		253.568
1398		253.591
1399		252.964
1400		253.64
1401		253.497
1402		253.664
1403		253.587
1404		253.288
1405		253.072
1406		252.916
1407		253.072
1408		253.648
1409		253.904
1410		254.164
1411		254.488
1412		253.877
1413		254.061
1414		253.97
1415		253.529
1416		253.209
1417		253.485
1418		253.056
1419		253.483
1420		254.182
1421		255.052
1422		254.508
1423		254.103
1424		253.833
1425		253.284
1426		252.393
1427		252.715
1428		252.912
1429		253.545
1430		253.913
1431		254.61
1432		254.744
1433		254.501
1434		253.782
1435		253.668
1436		253.559
1437		253.375
1438		253.597
1439		253.113
1440		253.253
1441		252.269
1442		252.78
1443		252.299
1444		252.477
1445		251.944
1446		252.832
1447		252.497
1448		252.961
1449		253
1450		253.921
1451		253.477
1452		254.087
1453		254.46
1454		255.43
1455		254.401
1456		255.159
1457		254.912
1458		254.817
1459		254.836
1460		254.98
1461		253.785
1462		253.188
1463		252.339
1464		252.816
1465		253.263
1466		253.701
1467		253.658
1468		253.535
1469		252.328
1470		252.067
1471		252.597
1472		252.425
1473		253.312
1474		253.67
1475		254.216
1476		254.251
1477		254.537
1478		254.161
1479		253.45
1480		253.291
1481		253.809
1482		254.627
1483		255.614
1484		256.188
1485		254.383
1486		252.631
1487		252.06
1488		251.784
1489		251.714
1490		253.645
1491		254.936
1492		255.368
1493		254.602
1494		254.594
1495		254.566
1496		254.89
1497		254.619
1498		254.529
1499		254.181
1500		253.488
1501		252.77
1502		252.54
1503		252.494
1504		253.252
1505		253.793
1506		254.328
1507		255.103
1508		257.222
1509		257.008
1510		257.488
1511		257.61
1512		257.287
1513		255.654
1514		256.502
1515		255.716
1516		255.537
1517		255.063
1518		254.217
1519		253.119
1520		253.397
1521		252.988
1522		253.634
1523		253.82
1524		254.258
1525		254.329
1526		253.793
1527		253.955
1528		254.089
1529		254.554
1530		253.997
1531		254.783
1532		254.071
1533		253.857
1534		252.957
1535		253.129
1536		252.225
1537		251.299
1538		251.271
1539		251.192
1540		251.221
1541		252.007
1542		253.329
1543		254.48
1544		255.152
1545		254.638
1546		253.429
1547		253.251
1548		252.929
1549		253.064
1550		254.204
1551		255.778
1552		256.239
1553		256.068
1554		255.825
1555		255.308
1556		255.068
1557		254.314
1558		254.157
1559		253.635
1560		253.242
1561		252.876
1562		252.753
1563		252.043
1564		252.534
1565		252.361
1566		253.401
1567		253.421
1568		254.057
1569		253.414
1570		254.841
1571		253.739
1572		254.034
1573		253.527
1574		253.791
1575		253.229
1576		253.707
1577		253.548
1578		254.816
1579		254.196
1580		253.789
1581		253.798
1582		252.974
1583		252.443
1584		252.68
1585		254.041
1586		253.721
1587		254.323
1588		255.068
1589		256.105
1590		255.518
1591		255.035
1592		256.257
1593		255.957
1594		255.95
1595		255.117
1596		255.578
1597		254.596
1598		253.971
1599		254.746
1600		255.311
1601		254.308
1602		254.213
1603		254.037
1604		252.875
1605		253.47
1606		254.441
1607		254.949
1608		255.506
1609		255.958
1610		254.33
1611		255.678
1612		255.865
1613		255.527
1614		255.152
1615		255.549
1616		253.78
1617		252.858
1618		252.827
1619		253.078
1620		254.236
1621		255.632
1622		256.723
1623		257.061
1624		256.519
1625		255.962
1626		255.351
1627		255.195
1628		254.66
1629		254.427
1630		253.877
1631		253.992
1632		254.09
1633		254.156
1634		254.34
1635		253.406
1636		253.347
1637		253.207
1638		253.987
1639		254.539
1640		256.233
1641		256.277
1642		255.222
1643		255.398
1644		255.362
1645		254.637
1646		254.691
1647		255.215
1648		255.277
1649		255.249
1650		255.692
1651		255.095
1652		255.581
1653		254.826
1654		254.312
1655		254.02
1656		254.372
1657		253.575
1658		253.977
1659		254.757
1660		255.115
1661		254.709
1662		255.126
1663		254.638
1664		254.321
1665		254.43
1666		254.239
1667		254.078
1668		254.037
1669		253.688
1670		253.024
1671		253.575
1672		254.341
1673		255.284
1674		255.179
1675		255.986
1676		255.546
1677		254.595
1678		253.86
1679		253.768
1680		253.333
1681		254.341
1682		255.543
1683		256.052
1684		256.28
1685		257.226
1686		257.018
1687		256.255
1688		256.332
1689		255.897
1690		255.33
1691		255.797
1692		255.275
1693		254.629
1694		255.38
1695		255.586
1696		254.332
1697		255.258
1698		254.932
1699		254.769
1700		254.595
1701		255.227
1702		255.1
1703		255.32
1704		255.036
1705		254.447
1706		254.019
1707		253.938
1708		253.994
1709		254.834
1710		254.758
1711		254.59
1712		254.519
1713		255.464
1714		255.52
1715		256.909
1716		256.758
1717		257.246
1718		256.191
1719		255.691
1720		254.986
1721		256.053
1722		255.352
1723		255.49
1724		255.719
1725		254.946
1726		254.605
1727		254.699
1728		254.97
1729		254.399
1730		254.424
1731		253.293
1732		252.97
1733		253.52
1734		254.442
1735		255.503
1736		257.218
1737		257.711
1738		257.477
1739		256.902
1740		256.462
1741		256.02
1742		256.59
1743		257.186
1744		257.17
1745		257.757
1746		257.396
1747		258.247
1748		257.93
1749		257.955
1750		257.217
1751		256.904
1752		255.362
1753		254.702
1754		255.803
1755		258.509
1756		272.681
1757		293.542
1758		317.077
1759		340.822
1760		365.252
1761		378.221
1762		384.989
1763		387.624
1764		389.463
1765		390.36
1766		390.644
1767		390.19
1768		391.877
1769		392.68
1770		392.321
1771		393.001
1772		393.26
1773		393.69
1774		393.282
1775		393.201
1776		392.66
1777		393.085
1778		392.79
1779		392.23
1780		392.313
1781		392.791
1782		393.576
1783		392.832
1784		392.916
1785		393.257
1786		392.694
1787		390.83
1788		391.658
1789		392.699
1790		391.452
1791		392.585
1792		393.895
1793		393.369
1794		393.159
1795		394.423
1796		392.428
1797		393.358
1798		394.155
1799		395.037
1800		394.983
1801		395.899
1802		395.308
1803		393.706
1804		394.134
1805		393.584
1806		393.857
1807		392.484
1808		392.689
1809		391.14
1810		390.832
1811		391.745
1812		391.837
1813		392.755
1814		393.66
1815		393.587
1816		391.984
1817		392.799
1818		391.81
1819		390.936
1820		391.55
1821		393.06
1822		392.529
1823		393.048
1824		394.103
1825		394.357
1826		394.419
1827		393.721
1828		392.973
1829		392.623
1830		392.14
1831		392.141
1832		393.13
1833		394.468
1834		394.248
1835		394.995
1836		394.641
1837		394.955
1838		393.835
1839		394.545
1840		393.754
1841		392.944
1842		392.163
1843		393.554
1844		392.618
1845		393.626
1846		394.668
1847		395.837
1848		395.792
1849		395.978
1850		394.694
1851		394.148
1852		393.998
1853		393.861
1854		393.862
1855		394.342
1856		394.428
1857		393.687
1858		393.985
1859		394.987
1860		394.994
1861		395.006
1862		394.899
1863		393.9
1864		392.784
1865		393.238
1866		392.043
1867		392.038
1868		392.753
1869		392.771
1870		391.533
1871		392.687
1872		392.988
1873		392.695
1874		392.148
1875		392.79
1876		393.382
1877		394.072
1878		394.147
1879		394.2
1880		393.607
1881		392.821
1882		392.792
1883		392.258
1884		393.745
1885		394.579
1886		396
1887		394.997
1888		396.004
1889		395.535
1890		396.284
1891		395.541
1892		395.067
1893		394.914
1894		394.176
1895		394.782
1896		394.059
1897		394.954
1898		394.115
1899		396.756
1900		396.417
1901		397.053
1902		396.667
1903		396.386
1904		392.917
1905		391.27
1906		390.834
1907		390.677
1908		391.824
1909		392.584
1910		393.43
1911		392.99
1912		393.478
1913		392.612
1914		393.215
1915		392.81
1916		392.57
1917		391.088
1918		391.6
1919		391.077
1920		390.816
1921		391.297
1922		392.757
1923		391.045
1924		390.573
1925		390.455
1926		390.355
1927		389.217
1928		389.515
1929		389.706
1930		391.874
1931		392.43
1932		394.486
1933		395.225
1934		395.297
1935		393.444
1936		393.73
1937		393.324
1938		393.826
1939		394.164
1940		394.546
1941		393.691
1942		392.564
1943		392.731
1944		392.454
1945		392.93
1946		394.27
1947		418.607
1948		422.721
1949		428.96
1950		439.356
1951		447.89
1952		433.175
1953		438.644
1954		443.477
1955		444.457
1956		446.171
1957		448.843
1958		451.364
1959		453.47
1960		452.216
1961		452.164
1962		450.61
1963		450.948
1964		450.646
1965		451.965
1966		452.263
1967		453.634
1968		452.562
1969		451.082
1970		450.02
1971		450.732
1972		450.883
1973		452.285
1974		452.807
1975		453.195
1976		453.743
1977		453.268
1978		450.853
1979		452.21
1980		452.242
1981		451.571
1982		452.443
1983		453.581
1984		453.584
1985		454.422
1986		453.927
1987		453.941
1988		455.659
1989		456.133
1990		455.215
1991		454.574
1992		454.176
1993		452.071
1994		449.814
1995		450.255
1996		451.572
1997		451.282
[truncated: 97 more rows]

## Sheet: Suppl Figure 2
SUPPLEMENTARY FIGURE 2
PANEL A - free biotin concentration (nmol/ml)														PANEL B - free biotin concentration (nmol/ml)
Control			ΔpH			ATP			ΔpH+ATP					plus Biotin-PE				minus Biotin-PE
2.93132	3.02318	3.03787	3.12565	2.90221	2.96084	3.07339	2.81391	3.00265	3.20211	2.86339	3.0396			Control	ΔpH	ATP	ΔpH+ATP	Control	ΔpH	ATP	ΔpH+ATP
3.00667	2.95813	2.94794	3.08582	2.89909	3.00914	3.23383	2.84031	3.07561	3.24029	2.85702	3.0459			0.049124	0.079817	0.139576	0.126998	0.099372	0.056539	0.16908	0.040239
3.06202	3.01869	3.01419	3.15139	2.91061	3.05872	3.04896	2.94269	3.0209	3.18979	2.98058	3.11988			0.084698	0.055976	0.167922	0.172271	0.091925	0.085699	0.20043	0.048061
2.93952	2.99645	3.07346	3.13502	2.95357	2.92623	3.3011	2.87879	2.99715	3.18402	2.99511	2.86295			0.107444	0.094178	0.142204	0.123275	0.099028	0.05898	0.193734	0.005917
3.05251	2.97493	2.92269	3.08967	2.9144	2.93237	3.1915	2.95966	3.06224	3.30952	2.96364	3.06616			0.207063	0.141578	0.429171	0.146397		0.021591		0.160789
3.00797	3.02861	3.00384	3.20171	2.97409	2.82511	3.32574	3.0648	3.00381	3.23638	3.02716	3.11289			0.186507	0.1071	0.390688	0.195674		0.061076		0.121023
2.82423	3.04477	3.00177	2.96269	2.79775	2.97322	2.89952	2.77857	3.00277	2.95871	2.93199	2.98639			0.131222	0.035952	0.419379	0.183629		0.067678		0.170957
3.08489	2.99464	2.95833	3.12319	2.94561	3.00685	3.26209	2.86564	3.05619	3.24574	3.0113	3.02622
3.09088	2.96059	3.03989	3.1916	2.93734	3.09106	3.05167	2.81357	3.01973	3.29144	2.9655	3.12216

## Sheet: Suppl Figure 7
SUPPLEMENTARY FIGURE 7
PANEL C - Norm. NBD-PE fluorescence - MsbA-containing proteoliposomes						PANEL C - Norm. NBD-PE fluorescence - empty liposomes					PANEL D - NBD-PE fluorescence ratio (%) -Scatter dot plot					PANEL E - BCECF fluorescence (a.u.) - Proteoliposomes PE:PG 3:1
Time (s)	No gradient	No gradient+ATP	ΔpH	ΔpH+ATP		No gradient	No gradient+ATP	ΔpH	ΔpH+ATP		Control	ATP	ΔpH	ΔpH + ATP		Time (s)	No gradient (pHin 6.8/pHout 6.8)	ΔpH (pHin 6.8/pHout 8.0)
0	0.9889	1.00632	0.97933	0.9581		0.99295	1.00295	0.97307	0.9926		100.466	98.691	101.479	102.853		0	0.627	0.513
1	0.99107	1.0074	0.97797	0.95123		0.99444	0.99951	0.97295	0.99194		99.723	101.224	101.522	103.645		1	0.567	0.525
2	0.9883	1.00952	0.97981	0.95295		0.99158	0.99997	0.97126	0.99293		100.614	103.175	104.714	109.943		2	0.552	0.569
3	0.98699	1.00777	0.9808	0.95356		0.9917	0.99905	0.97278	0.99236		99.1971	103.175	102.147	111.894		3	0.568	0.504
4	0.98943	1.00613	0.97931	0.94926		0.99043	0.99757	0.97594	0.9932			99.1872	99.576	109.077		4	0.533	0.533
5	0.98878	1.00888	0.98005	0.94896		0.99345	0.9979	0.9744	0.99373					106.454		5	0.543	0.543
6	0.98657	1.01067	0.97765	0.94889		0.99422	0.99847	0.97355	0.99486					110.053		6	0.523	0.587
7	0.99109	1.00711	0.98045	0.9587		0.99459	0.99724	0.97274	0.99443					101.058		7	0.511	0.607
8	0.98957	1.00483	0.97913	0.95778		0.99429	0.99489	0.97261	0.99516							8	0.525	0.532
9	0.98678	1.00869	0.98064	0.95365		0.99385	0.99478	0.97256	0.99356							9	0.441	0.525
10	0.98646	1.00626	0.98015	0.95567		0.99353	0.9939	0.97333	0.99445							10	0.429	0.547
11	0.99009	1.00806	0.98181	0.95723		0.99183	0.99126	0.9759	0.99521							11	0.447	0.451
12	0.9895	1.00865	0.98129	0.95833		0.99129	0.99262	0.97572	0.99667							12	0.511	0.488
13	0.99241	1.00704	0.98193	0.95875		0.99339	0.9938	0.9745	0.99492							13	0.512	0.485
14	0.99065	1.00733	0.98054	0.95753		0.99265	0.9937	0.97533	0.99523							14	0.445	0.525
15	0.99039	1.00716	0.97956	0.95953		0.99347	0.99399	0.97691	0.99495							15	0.46	0.557
16	0.99051	1.00689	0.98263	0.95931		0.99227	0.99648	0.97503	0.99302							16	0.414	0.483
17	0.98909	1.00692	0.98037	0.96045		0.99118	0.99485	0.9753	0.99355							17	0.496	0.54
18	0.98939	1.00666	0.98515	0.96013		0.9926	0.99206	0.97765	0.99608							18	0.424	0.461
19	0.98959	1.00569	0.98554	0.9623		0.99151	0.99516	0.97735	0.99485							19	0.452	0.371
20	0.99013	1.00542	0.98179	0.96438		0.99253	0.995	0.97784	0.99686							20	0.425	0.475
21	0.99251	1.00476	0.98434	0.96274		0.99353	0.99371	0.97754	0.9941							21	0.357	0.518
22	0.99163	1.00633	0.98431	0.96425		0.99359	0.99125	0.9777	0.9947							22	0.377	0.564
23	0.99025	1.00613	0.98448	0.96458		0.99333	0.99263	0.97713	0.99439							23	0.332	0.543
24	0.99202	1.00765	0.9847	0.96422		0.99255	0.99441	0.97758	0.99555							24	0.387	0.45
25	0.99161	1.00619	0.98537	0.96362		0.99178	0.9938	0.97797	0.99746							25	0.337	0.501
26	0.98729	1.00414	0.98386	0.9652		0.99336	0.99328	0.97945	0.99531							26	0.315	0.482
27	0.9873	1.007	0.98314	0.96431		0.99551	0.99146	0.97874	0.99588							27	0.315	0.474
28	0.99	1.00603	0.98395	0.96417		0.9926	0.99112	0.98184	0.99728							28	0.305	0.52
29	0.99099	1.00687	0.98408	0.96497		0.99086	0.98999	0.97668	0.99495							29	0.371	0.575
30	0.99223	1.00505	0.98427	0.96578		0.99279	0.99125	0.98025	0.99304							30	0.288	0.447
31	0.99268	1.00418	0.98624	0.96293		0.99163	0.99125	0.98024	0.9951							31	0.321	0.471
32	0.99241	1.00686	0.98687	0.96487		0.9933	0.9913	0.97904	0.99554							32	0.308	0.434
33	0.99327	1.00478	0.98589	0.96747		0.99331	0.9937	0.9796	0.99352							33	0.363	0.486
34	0.99342	1.00452	0.98546	0.9661		0.99524	0.99191	0.98033	0.99619							34	0.673	0.533
35	0.99454	1.00706	0.98742	0.9673		0.99342	0.98925	0.98117	0.99622							35	82.064	15.945
36	0.99121	1.00478	0.98837	0.96861		0.99188	0.99055	0.98077	0.99631							36	77.736	42.552
37	0.99379	1.00417	0.98675	0.96796		0.99347	0.99233	0.98033	0.99512							37	87.722	45.022
38	0.99277	1.00297	0.98759	0.96786		0.99442	0.99178	0.98164	0.99478							38	83.279	55.094
39	0.99244	1.00326	0.98837	0.96932		0.99481	0.99255	0.98361	0.99617							39	86.424	59.367
40	0.99325	1.00152	0.9872	0.97025		0.99429	0.99049	0.98315	0.99436							40	88.184	59.941
41	0.99385	1.00258	0.98799	0.97081		0.99256	0.98909	0.98433	0.99618							41	88.185	60.514
42	0.99193	1.00383	0.98746	0.97037		0.9952	0.99041	0.98318	0.9946							42	87.393	61.87
43	0.99391	1.005	0.98686	0.97128		0.99376	0.99253	0.98333	0.99524							43	86.562	62.109
44	0.99163	1.00453	0.98902	0.97281		0.99085	0.99048	0.98312	0.99536							44	86.651	62.235
45	0.99172	1.00445	0.98957	0.97257		0.99274	0.99007	0.98253	0.99645							45	86.579	62.635
46	0.99239	1.00507	0.98861	0.97441		0.9927	0.98869	0.98261	0.99585							46	86.43	63.335
47	0.99108	1.00412	0.98889	0.97081		0.99218	0.99261	0.9849	0.99565							47	87.191	64.332
48	0.99013	1.00393	0.98879	0.97107		0.99216	0.99373	0.98531	0.99455							48	86.896	64.21
49	0.9929	1.00216	0.98678	0.97269		0.99363	0.9925	0.98516	0.9936							49	86.939	64.301
50	0.99589	1.00251	0.99017	0.97517		0.99229	0.99058	0.98811	0.99538							50	87.252	65.036
51	0.99316	1.00325	0.98952	0.9739		0.99226	0.98973	0.98697	0.99757							51	86.815	65.562
52	0.99463	1.00393	0.99075	0.97525		0.99485	0.98957	0.98446	0.99724							52	86.602	65.6
53	0.9943	1.005	0.99217	0.97565		0.9925	0.98872	0.98417	0.9971							53	86.51	66.076
54	0.99395	1.00255	0.9916	0.97596		0.99341	0.99049	0.9854	0.99417							54	86.171	66.389
55	0.99141	1.00434	0.99029	0.97601		0.99138	0.99139	0.98656	0.99325							55	86.081	66.45
56	0.99191	1.00424	0.98957	0.97866		0.9933	0.99045	0.9852	0.99488							56	86.471	66.803
57	0.9935	1.00331	0.99039	0.97641		0.99427	0.98925	0.98606	0.99351							57	86.421	66.66
58	0.99512	1.00362	0.99032	0.97507		0.99406	0.99201	0.98531	0.99664							58	86.724	67.486
59	0.99223	1.00534	0.99045	0.97508		0.99477	0.99284	0.98614	0.99645							59	85.778	67.393
60	0.99516	1.00454	0.99131	0.97834		0.99379	0.99086	0.98754	0.99674							60	85.49	66.891
61	0.9941	1.00311	0.99047	0.97804		0.99624	0.99077	0.98482	0.99645							61	85.869	67.664
62	0.99385	1.00272	0.99005	0.9797		0.99595	0.9926	0.9857	0.99716							62	86.06	68.008
63	0.993	1.0013	0.98983	0.9797		0.99518	0.99241	0.98989	0.99516							63	85.773	68.26
64	0.99495	1.00448	0.9919	0.97983		0.99298	0.99165	0.98759	0.99575							64	86.235	68.616
65	0.9949	1.00309	0.98959	0.97951		0.9972	0.99281	0.98688	0.99646							65	85.832	68.734
66	0.99495	1.00513	0.99178	0.97784		0.99653	0.98937	0.98857	0.99652							66	86.042	69.254
67	0.99432	1.00349	0.99003	0.97869		0.99418	0.99054	0.98883	0.99488							67	86.598	69.643
68	0.99518	1.00426	0.99237	0.98262		0.99446	0.99153	0.98917	0.9949							68	85.515	69.548
69	0.99472	1.00243	0.99336	0.98072		0.99554	0.99022	0.98714	0.99698							69	86.397	69.655
70	0.99322	1.00399	0.99356	0.98065		0.99307	0.99275	0.98741	0.99745							70	86.23	69.62
71	0.99527	1.00344	0.99263	0.98048		0.99327	0.99122	0.98951	0.99629							71	85.861	69.746
72	0.99758	1.00387	0.99149	0.98072		0.99396	0.9915	0.98697	0.99788							72	85.934	70.214
73	0.99499	1.00101	0.99244	0.98432		0.99486	0.98944	0.98694	0.99963							73	85.739	69.65
74	0.996	1.0022	0.99259	0.98437		0.99841	0.99233	0.99076	0.99737							74	85.709	70.43
75	0.99513	1.00227	0.99166	0.98386		0.99638	0.99178	0.98978	0.99695							75	84.916	70.771
76	0.99637	1.00014	0.99005	0.98479		0.99683	0.99157	0.99121	0.99557							76	85.636	70.548
77	0.99443	1.00185	0.9905	0.98124		0.99474	0.99034	0.98918	0.99613							77	85.859	71.308
78	0.99629	0.99961	0.99001	0.98374		0.99379	0.99077	0.98941	0.99683							78	86.073	70.694
79	0.99791	1.00008	0.99209	0.98386		0.99567	0.99197	0.98956	0.9974							79	85.192	70.916
80	0.99503	1.00122	0.99217	0.98483		0.99651	0.99344	0.99062	0.99615							80	85.453	71.07
81	0.99301	1.0022	0.99404	0.98438		0.99656	0.99045	0.98909	0.99592							81	85.281	71.417
82	0.99584	1.00239	0.99447	0.98512		0.99636	0.9903	0.98827	0.99727							82	86.075	71.645
83	0.99622	1.00384	0.99214	0.98299		0.99507	0.99313	0.98963	0.99716							83	85.26	71.43
84	0.99643	1.00175	0.99418	0.98413		0.9948	0.9916	0.99065	0.99499							84	85.839	71.745
85	0.99671	1.00171	0.99456	0.98644		0.99535	0.99247	0.9917	0.99675							85	86.092	72.287
86	0.99622	1.00161	0.99224	0.98491		0.99619	0.98982	0.99232	0.99707							86	85.59	72.274
87	0.99763	1.00188	0.99257	0.98417		0.99689	0.98888	0.98984	0.99645							87	85.921	72.671
88	0.99404	1.00254	0.99267	0.98381		0.99643	0.99133	0.99197	0.99523							88	85.418	73.002
89	0.99609	1.0015	0.9965	0.98481		0.99777	0.99284	0.9917	0.99536							89	84.882	72.779
90	0.99527	1.00036	0.99536	0.98747		0.99741	0.99248	0.99145	0.99635							90	84.461	73.164
91	0.99435	1.00134	0.99476	0.9882		0.99528	0.99	0.992	0.99859							91	85.23	73.31
92	0.99617	1.00195	0.99234	0.98696		0.9965	0.99004	0.99039	0.99585							92	85.969	72.493
93	0.99563	1.00167	0.99382	0.98921		0.99522	0.98954	0.99173	0.99515							93	85.796	73.183
94	0.99725	1.00019	0.99579	0.98918		0.99554	0.99018	0.99029	0.99582							94	85.694	73.936
95	0.99678	0.99988	0.9948	0.98664		0.99777	0.99216	0.99081	0.99711							95	84.83	73.757
96	0.99917	1.00167	0.99464	0.98747		0.99704	0.98797	0.99085	0.99704							96	84.883	73.438
97	1.00304	1.00244	0.99622	0.98819		0.99607	0.98541	0.99046	0.99859							97	85.472	73.462
98	0.99738	1.00157	0.99653	0.9906		0.99583	0.98841	0.98905	0.99777							98	85.55	73.57
99	0.9961	1.00257	0.99613	0.98987		0.99798	0.9911	0.99134	0.99613							99	85.094	73.792
100	0.99837	1.00089	0.99815	0.98796		0.99602	0.99322	0.99169	0.99564							100	84.929	74.405
101	0.99967	1.00031	0.99255	0.98607		0.99753	0.98918	0.99384	0.99706							101	84.896	74.486
102	0.99724	0.99901	0.99623	0.98694		0.99746	0.99096	0.99285	0.99637							102	84.857	74.868
103	0.99398	1.00195	0.99816	0.9883		0.99678	0.99411	0.99061	0.99684							103	85.299	74.556
104	0.99821	1.00172	0.9966	0.98843		0.9958	0.99077	0.9912	0.9968							104	84.482	75.242
105	0.99689	1.0022	0.99666	0.98889		0.99881	0.99081	0.99266	0.998							105	84.949	74.603
106	0.99546	1.00143	0.99747	0.989		0.99624	0.98879	0.9926	0.99726							106	85.239	74.949
107	0.99847	1.00377	0.9974	0.98851		0.99492	0.9893	0.9938	0.99741							107	85.7	75.502
108	0.99726	1.00125	0.99616	0.98953		0.99657	0.98989	0.99344	0.99884							108	85.188	75.282
109	0.99845	1.00163	0.99396	0.98768		0.99753	0.98988	0.99245	0.99852							109	84.458	75.486
110	0.99965	1.00186	0.99146	0.99212		0.99552	0.99122	0.99233	0.99693							110	84.749	75.336
111	0.99848	1.00092	0.99485	0.99028		0.99595	0.99187	0.99282	0.99605							111	85.452	75.224
112	0.99798	1.00067	0.9956	0.98938		0.99713	0.99135	0.99302	0.99838							112	85.945	75.201
113	0.99914	1.00215	0.99624	0.99215		0.99589	0.98811	0.9927	0.99795							113	85.886	76.297
114	0.99719	1.00259	0.99587	0.99247		0.99636	0.98901	0.99184	0.99513							114	84.767	76.215
115	0.99876	1.00073	0.99507	0.99102		0.99901	0.9897	0.9934	0.99555							115	84.78	75.725
116	0.99973	0.99921	0.99531	0.99019		0.99782	0.99191	0.99278	0.99585							116	84.816	75.969
117	0.99781	1.00112	0.99603	0.98962		0.99972	0.99057	0.99208	0.99636							117	84.628	76.266
118	0.99795	1.00235	0.99769	0.98987		0.99736	0.99158	0.99262	0.99758							118	84.339	76.236
119	0.99785	1.00296	0.99784	0.98918		0.99624	0.99023	0.99389	0.99846							119	84.958	76.929
120	0.99934	0.99992	0.99614	0.98954		0.99569	0.99185	0.98984	0.99722							120	84.439	77.082
121	0.99865	1.00056	0.99618	0.99235		0.99759	0.99533	0.99417	0.99885							121	84.896	77.044
122	0.99964	1.00342	0.99685	0.99373		0.99821	0.99878	0.99375	0.99838							122	85.329	77.198
123	1.00052	1.00193	0.99783	0.99221		0.99803	1.00057	0.9929	0.99768							123	85.233	76.882
124	0.99879	0.99971	0.99927	0.99225		0.99816	1.00094	0.99176	0.99765							124	84.866	77.374
125	0.99812	1.0004	0.99858	0.99012		0.99673	0.99959	0.99197	0.99906							125	84.849	77.364
126	0.99931	1.00177	0.99707	0.99295		0.99755	0.99712	0.9921	0.99754							126	84.902	77.469
127	0.99834	1.00076	0.99836	0.99317		0.99736	0.99874	0.99341	0.99506							127	84.303	78.223
128	0.99796	1.00124	0.99657	0.99031		0.99645	1.00076	0.9928	0.9961							128	84.86	78.332
129	0.99591	1.00239	0.99736	0.99127		0.9993	0.99942	0.99361	0.99712							129	85.222	77.806
130	0.99599	1.00142	0.99761	0.99213		0.99861	1.00138	0.99287	0.99659							130	84.525	78.174
131	0.99755	1.00166	0.99758	0.99356		0.9973	1.00038	0.99254	0.99864							131	83.893	78.068
132	1.00142	1.00039	0.99646	0.99247		0.99667	1.00048	0.99318	0.9958							132	85.238	78.531
133	1.00129	0.99917	0.99601	0.99319		0.99912	1.00009	0.99402	0.99601							133	85.155	78.894
134	1.00075	1.00006	0.99545	0.99338		0.99994	0.99798	0.99654	0.99703							134	84.374	78.744
135	0.99886	1.00059	0.99575	0.99568		0.99805	0.99928	0.99689	0.9971							135	84.054	78.672
136	0.99874	1.00121	0.99834	0.99441		0.99843	0.99966	0.99291	0.9996							136	85.022	79.146
137	0.99852	1.00119	0.99888	0.99317		0.99567	0.99609	0.99608	0.99845							137	84.3	78.518
138	0.99965	1.00151	0.99753	0.99424		0.99779	0.99893	0.99555	1.00053							138	84.192	78.493
139	0.99739	0.99836	0.99651	0.99291		0.99695	0.99968	0.99322	0.99924							139	84.271	78.584
140	0.99816	1.00092	0.99683	0.99296		0.99746	1.00239	0.99321	0.99711							140	85.169	79.092
141	0.99807	1.00248	0.99673	0.99497		0.99744	0.99933	0.99512	0.99664							141	85.165	79.526
142	0.99812	0.99999	0.99958	0.9924		0.99533	0.9981	0.99502	0.99901							142	84.385	79.064
143	0.99667	1.00082	0.99497	0.99264		0.99949	0.99988	0.99382	0.99669							143	83.642	79.307
144	0.99868	1.00024	0.99787	0.99141		0.99989	1.00003	0.99497	0.99625							144	84.883	79.47
145	1.00114	1.00012	0.9967	0.99411		0.99936	0.99913	0.99694	0.99903							145	85.017	79.992
146	1.00002	1.00173	0.99769	0.99299		0.99827	1.00101	0.99523	0.99797							146	84.667	79.702
147	1.00003	0.99947	0.99827	0.99366		0.9965	1.00051	0.99601	0.99671							147	84.135	79.917
148	1.00017	0.99992	0.9961	0.99302		0.99678	0.99877	0.99626	0.99835							148	83.664	79.613
149	0.99852	1.0021	0.99568	0.99442		0.99882	0.99846	0.99583	0.99878							149	84.009	79.869
150	0.99816	1.0004	0.99557	0.99441		0.9989	1.0009	0.99554	0.99689							150	84.425	80.165
151	0.99472	0.99918	0.99595	0.99498		0.99697	0.99976	0.99449	0.99563							151	84.327	80.314
152	0.9979	1.00104	0.99668	0.99615		0.99766	1.00043	0.99475	0.99692							152	84.495	80.806
153	0.99909	1.00022	0.99739	0.99309		0.99748	0.99865	0.99425	0.99922							153	84.614	80.159
154	0.99921	0.99932	0.99843	0.99356		0.9972	0.99795	0.99579	0.99735							154	83.834	80.114
155	1.00069	1.00238	0.9974	0.99429		0.99715	0.99621	0.99675	0.99807							155	84.614	80.626
156	0.9982	0.99806	0.99724	0.99568		0.99689	0.99833	0.99703	0.99755							156	84.597	81.544
157	1.00058	1.00064	0.99692	0.99476		0.99697	1.00014	0.99617	0.99846							157	84.507	81.196
158	0.99959	1.00202	0.9975	0.99818		0.99833	0.99926	0.9939	0.99904							158	84.671	81.222
159	1.00085	1.00102	0.99863	0.99605		0.9972	0.99949	0.99555	0.9972							159	84.026	81.246
160	1.00165	1.00173	0.99736	0.9953		0.99942	1.00126	0.99679	0.99789							160	83.391	81.627
161	0.99979	1.0002	0.99708	0.99354		0.99951	0.99941	0.99543	1.00089							161	83.413	81.608
162	1.00024	0.99789	0.99661	0.99472		0.99786	0.99615	0.99473	0.99941							162	84.125	81.6
163	0.99951	0.99872	0.99561	0.99479		0.9961	0.99671	0.99652	0.99826							163	85.087	81.16
164	1.00141	1.00104	0.99806	0.99456		0.99763	0.99726	0.99693	0.99933							164	84.226	81.379
165	0.99974	1.00198	0.99708	0.99601		0.99671	0.99669	0.9969	0.99948							165	84.012	81.902
166	1.00039	0.99829	0.99605	0.99677		0.99798	0.99747	0.99841	0.99892							166	84.827	81.656
167	0.99905	0.99999	0.9967	0.99634		0.99775	0.99775	0.99804	1.00045							167	84.362	82.094
168	0.99915	1.00069	0.999	0.99747		0.99804	0.99636	0.99563	0.99807							168	83.947	82.184
169	0.99859	1.00068	0.99907	0.99716		0.99943	0.99587	0.99529	0.99824							169	84.569	82.061
170	0.99922	1.00076	0.99809	0.99623		0.99752	0.99945	0.99662	0.99666							170	84.561	82.469
171	0.99629	1.00061	0.99886	0.99482		1.00014	0.99759	0.9966	0.99873							171	84.591	82.33
172	0.99848	1.00041	0.99861	0.99511		0.99825	0.99663	0.99577	0.99911							172	84.33	82.154
173	1.00139	1.00013	0.99738	0.99746		0.99878	0.99654	0.99652	0.99845							173	84.994	82.135
174	0.99954	0.99965	0.99699	0.99758		0.99861	1.00009	0.99775	0.99713							174	84.345	82.135
175	1.00024	1.00132	0.99664	0.99675		0.99928	0.99855	0.99575	0.99919							175	85.156	82.212
176	0.99769	1.00204	0.99832	0.99596		0.99836	0.9985	0.99512	0.99793							176	84.162	82.383
177	0.99942	0.99971	0.99614	0.99848		0.99737	0.99955	0.99756	0.99869							177	84.238	82.75
178	1.00034	1.00125	0.9986	0.99835		0.99893	0.99799	0.9981	1.00015							178	83.549	82.965
179	1.00106	1.00315	0.99841	0.99678		0.99902	1.00012	0.99757	0.99996							179	84.485	83.458
180	0.99832	1.00134	0.99762	0.99523		0.99811	0.99879	0.99585	0.99911							180	84.067	82.907
181	0.99838	0.99944	0.99841	0.9952		0.99771	0.99815	0.99499	0.9993							181	84.101	82.713
182	0.99721	0.99945	0.99949	0.99703		0.99887	0.99814	0.99557	1.00023							182	83.996	83.043
183	0.99916	0.9994	1.00006	0.9964		0.99981	0.99705	0.99642	0.99984							183	83.808	84.155
184	1.00153	0.99962	0.99935	0.99908		0.99878	1.00062	0.99659	1.00117							184	84.282	83.617
185	1.00138	1.00162	0.99982	0.99737		1.00097	1.00173	0.99616	1.00088							185	84.349	83.776
186	0.99823	1.00184	1.00056	0.99521		0.99867	1.00026	0.99687	0.99894							186	83.87	83.903
187	1.00109	0.99928	1.00012	0.9957		0.99766	0.99679	0.99723	0.99976							187	84.076	83.941
188	1.00133	0.9996	0.99744	0.99694		0.99845	0.99739	0.99748	0.99796							188	84.126	83.88
189	1.00043	1.00162	0.99858	0.99655		0.99838	0.99703	0.99686	0.99498							189	84.136	83.299
190	1	0.99927	0.99903	0.99831		0.99861	0.99965	0.99839	0.99618							190	83.727	83.87
191	0.99982	0.99948	0.99895	0.99795		0.99881	0.99933	0.9978	0.99523							191	84.028	84.085
192	0.99874	0.99919	0.99808	0.99812		0.99822	0.9989	0.99822	0.99616							192	83.738	84.183
193	0.99868	0.99853	0.99784	0.99587		0.99795	0.99819	0.99912	0.99923							193	84.069	84.13
194	0.99775	1.00047	0.99827	0.99808		0.99657	0.99763	0.99572	0.99938							194	83.604	84.606
195	0.99849	1.0015	0.99808	0.99993		0.99652	1.00013	0.99536	0.99798							195	83.599	84.822
196	0.99731	1.00128	0.99857	0.99902		0.99809	0.99916	0.9984	0.99812							196	84.843	84.376
197	0.99962	1.00081	0.9974	0.99877		0.99819	0.99969	0.99765	1.00062							197	84.742	84.357
198	1.00126	0.99818	0.99734	0.99639		0.99998	0.99938	0.9977	1.0009							198	84.028	84.446
199	0.99919	0.9995	0.99726	0.99728		0.9987	0.99852	0.99653	1.00005							199	84.389	84.427
200	0.99869	1.00087	0.99797	0.9991		1.00027	0.99862	0.99771	0.99738							200	84.456	84.124
201	0.99796	0.99815	0.99944	0.99914		1.00026	0.99682	0.99809	0.99917							201	83.849	85.071
202	0.99996	0.99817	0.99858	1.00023		0.99973	0.99949	0.99862	0.99838							202	83.585	85.014
203	1.00112	0.99797	0.9987	0.99831		0.99787	1.00045	0.9969	0.99735							203	83.762	84.79
204	1.00071	0.99919	0.99953	0.99739		0.99779	0.99914	0.99663	0.99842							204	83.25	85.098
205	0.99815	0.99942	1.0002	0.99696		0.99771	0.99852	0.99858	0.99876							205	84.208	85.061
206	0.99836	1.00094	0.99838	1.0004		0.99755	0.99944	0.99821	0.99627							206	83.636	85.326
207	1.00083	0.9999	1.00102	0.99927		0.99686	0.99751	0.99749	0.99691							207	84.049	85.626
208	1.00168	0.99895	0.99915	0.9988		0.99942	0.99927	0.99834	0.99763							208	84.113	84.696
209	1.0012	0.99866	0.99886	0.99986		0.99883	0.99936	0.99911	0.99995							209	83.563	85.397
210	0.99949	0.99729	1.00003	0.99897		1.00007	0.99968	0.99613	1.00057							210	83.599	85.902
211	0.99693	0.99832	0.99735	0.99931		1.00106	0.99565	0.99525	0.99835							211	83.314	85.906
212	0.99915	1.00026	0.99944	0.99948		0.99995	0.99687	0.99754	0.99809							212	83.676	86.528
213	0.99902	0.99951	0.999	0.99855		0.99892	0.99633	0.99765	1.00067							213	84.11	86.202
214	0.99756	1.00171	0.99853	0.99814		1.00022	1.00015	0.99735	0.99986							214	83.514	85.596
215	0.99829	1.00048	0.99938	0.99696		0.99827	1.00169	0.99743	0.99964							215	83.349	86.571
216	0.99827	0.99761	0.9987	0.99796		0.99949	0.99936	0.99882	1.00076							216	83.899	86.074
217	1.00052	0.99817	0.9966	0.99729		1.00184	0.99884	0.99707	0.99849							217	83.237	86.03
218	1.00202	1.00026	0.99765	0.9965		0.9992	1.00092	0.99778	0.99706							218	84.081	86.57
219	1.00118	0.99929	0.99683	0.99823		1	0.99925	0.99888	0.9958							219	84.151	86.54
220	1.00039	0.99998	0.99769	0.99784		0.99902	0.99917	0.99765	0.9965							220	83.643	85.856
221	1.00212	0.99863	0.99933	0.99973		1.00087	0.99745	0.99766	0.99817							221	83.694	86.786
222	1.0006	0.99869	0.99718	1.00019		0.99878	0.9984	0.9978	0.99845							222	84.386	86.119
223	0.99977	0.99827	0.998	0.99795		0.99685	0.99808	0.99756	0.9971							223	83.484	86.253
224	1.00045	0.9989	1.00054	0.9978		0.99829	0.99793	0.9982	1.00031							224	83.291	86.878
225	1.00039	0.99856	1.00105	0.99761		0.99881	0.99815	0.99979	0.99984							225	83.156	86.998
226	1.00027	0.99913	0.99646	0.99821		0.99836	0.99983	0.99842	0.99995							226	84.327	86.109
227	1.00212	0.9985	0.99747	0.99717		0.99787	0.99887	0.99732	0.99971							227	83.589	86.751
228	1.0012	1.00056	0.99721	0.99747		0.99778	0.99843	0.99569	0.99829							228	82.881	86.721
229	0.99974	0.99969	0.99839	0.99832		1.00046	0.99979	0.99665	1.00153							229	83.083	87.298
230	0.99761	0.99996	0.99849	0.99909		1.00008	1.00053	0.99837	1.00131							230	83.667	87.028
231	1.00049	0.99886	0.99995	1.00001		0.99951	1.00148	0.99772	0.99931							231	83.706	86.484
232	1.00124	0.99916	1.00029	0.99969		1.00161	0.99958	0.99558	0.99945							232	83.633	87.004
233	1.00129	0.99974	0.9988	0.99981		1.00157	0.99782	0.99783	1.00021							233	83.884	87.414
234	1.00003	0.99942	0.9964	1.00028		1.00272	0.99699	0.9984	0.99787							234	83.775	86.829
235	0.99908	0.99934	0.99796	1.00019		1.00023	0.99699	0.99716	0.99789							235	83.082	87.341
236	0.99972	1.00081	1.00072	0.99955		0.99767	0.99717	0.99961	1.00061							236	83.533	87.182
237	1.00312	1.00007	1.00005	0.9982		1.00011	0.99733	0.99773	1.00001							237	83.359	87.704
238	1.00156	1.00189	0.99779	0.99869		1.00075	0.99848	0.9977	1.00018							238	83.289	87.729
239	0.99969	0.99997	0.99758	1.0003		0.99984	0.99941	0.99835	0.9985							239	83.296	87.636
240	1.00124	0.99973	0.99873	1.00167		0.99947	1.00013	0.99955	0.9989							240	83.673	87.67
241	1.00156	0.99918	0.99796	1.00031		1.00096	0.99853	0.99857	0.99963							241	83.759	88.168
242	1.00041	0.9986	0.9993	0.99884		0.99972	0.99744	0.99697	0.99932							242	83.123	87.653
243	1.00111	0.99742	0.99767	0.99879		0.99975	0.9989	0.99896	1.00149							243	83.544	87.655
244	0.998	0.99954	0.99653	0.9998		0.99818	0.99977	0.99787	1.00253							244	84.943	87.915
245	0.99782	0.99923	0.99903	0.99956		1.00073	0.99789	0.99854	1.00159							245	84.163	88.32
246	0.99796	0.99933	0.99949	0.99876		1.00014	0.99843	0.99904	0.99944							246	83.878	88.459
247	1.0004	0.99844	0.99895	1.00069		1.00049	0.99641	0.99916	0.99852							247	83.549	88.364
248	1.0019	0.99769	0.99942	1.00024		1.00008	0.99882	0.99813	0.99839							248	83.596	87.264
249	1.00182	1.00109	0.99824	1.00013		1.00081	0.99888	0.9973	1.00099							249	83.687	88.012
250	1.00007	1.00146	1.00047	1.0005		1.00034	0.99713	0.99725	1.00202							250	83.599	88.635
251	0.99899	0.9995	0.99895	0.99789		0.99959	1.00021	0.99773	0.99923							251	83.396	89.674
252	1.00017	1	0.9974	0.99652		0.99744	0.99869	0.99663	0.9978							252	82.879	89.132
253	0.99872	0.99902	0.99996	1.00056		1.00023	1.00058	0.99777	1.00035							253	83.27	88.973
254	0.99995	0.9997	0.99935	1.0005		1.00083	0.99952	1.00063	1.00001							254	83.417	88.525
255	1.00006	0.99996	0.99797	1.00055		0.99975	0.99708	1.00363	0.99849							255	82.785	88.682
256	0.99655	1.00158	0.99853	0.99994		0.999	0.99776	1.00155	0.99614							256	83.544	88.815
257	0.99858	1.00036	0.99835	0.99782		0.99885	0.99934	1.00064	0.99741							257	83.617	89.049
258	0.99994	0.99936	0.99882	1.00089		1.00156	0.99893	0.99987	0.99931							258	82.502	88.425
259	0.99973	0.9982	0.99951	0.99931		1.00049	0.99836	0.99844	0.99995							259	82.82	88.777
260	0.99931	0.99778	1.00139	1.00037		1.00168	0.99804	0.99847	1.00057							260	83.554	89.148
261	0.99886	0.99923	0.99916	1.00014		1.00249	0.99662	1.00063	0.99904							261	83.558	89.121
262	0.99978	0.99859	0.99914	1.00105		1.00037	0.99714	0.9991	1.00053							262	84.092	88.844
263	0.99916	1.00098	0.99829	0.99897		1.00057	0.99906	0.99743	0.99946							263	83.825	89.161
264	1.0015	0.99869	0.99692	0.99914		0.99858	1.00019	0.99654	1.00003							264	83.066	89.443
265	1.00115	0.9975	0.99667	0.99986		0.99878	0.99736	0.99504	1.00196							265	83.14	89.179
266	0.99709	0.99728	0.99631	1.00057		0.99865	0.99616	1.00003	1.00061							266	83.324	89.933
267	0.9987	0.99836	0.99872	0.99993		0.99727	0.99932	1.00145	0.99806							267	83.314	89.351
268	0.99862	1.00007	1.00002	1.00088		0.99945	0.99999	0.99995	0.99881							268	83.058	88.955
269	0.99917	0.99901	0.99815	0.99931		0.99756	0.9986	0.99873	0.99929							269	83.272	89.806
270	0.9975	1	1.00029	0.99842		1.00034	0.99931	0.99776	1.00117							270	83.088	89.93
271	0.99932	0.99857	1.00061	0.99755		1.00126	1.00074	0.99897	0.99982							271	83.034	89.691
272	1.00079	0.99933	0.99786	0.99771		0.99887	0.99892	1.00066	1.00077							272	83.519	90.334
273	1.00082	0.99724	0.99923	1.0006		0.99942	0.99871	0.99932	1.00006							273	83.527	90.389
274	0.99753	0.99934	0.99732	0.99984		0.99936	0.99721	0.99956	0.99996							274	84.025	90.127
275	1.00086	0.99811	0.99781	1.00231		0.9997	0.99722	0.99895	0.99926							275	83.758	89.907
276	1.00114	0.99751	0.99833	1.00069		1.00112	0.99874	0.99841	0.99995							276	82.739	90.359
277	1.0014	0.99738	0.99656	0.99883		1.00114	0.99774	0.99872	1.00011							277	83.481	90.161
278	1.00118	0.99911	0.99718	0.99968		1.00066	0.9988	0.99923	0.99888							278	83.657	90.809
279	0.99886	0.99913	0.99749	1.00225		0.99873	0.99881	0.99815	0.99906							279	83.304	90.431
280	0.99984	0.99861	0.99626	1.00188		0.99918	0.99958	0.99932	1.00097							280	83.715	90.589
281	1.00142	0.99973	0.99727	0.99888		1.00015	0.99755	0.99872	1.00038							281	82.976	89.825
282	1.00006	1.00016	0.99773	0.99829		1.00019	0.99887	0.99715	0.99874							282	83.168	89.967
283	0.99766	0.99961	0.99793	0.99924		0.99841	0.99856	0.99887	1.00139							283	83.318	90.711
284	0.9989	0.99804	0.99781	0.99958		0.99935	1.00217	0.9973	1.00043							284	83.314	90.891
285	0.99724	0.99843	1.00077	1.00171		0.99772	1.00016	0.99854	1.0009							285	83.315	91.13
286	1.00207	0.99853	0.99936	1.00218		0.99755	1.00067	0.99983	0.99782							286	83.319	91.68
287	1.00018	0.99896	0.99939	1.00054		0.99769	1.00027	1.00042	1							287	83.129	90.594
288	0.99954	0.99781	0.99803	1.0003		0.99754	1.00044	1.00254	0.99989							288	83.189	91.255
289	0.99951	0.99841	0.99936	0.99986		0.99931	0.99991	1.00028	0.99752							289	83.399	90.903
290	1.00105	0.99884	1.00096	0.99928		0.99973	1.00048	1.00027	1.00054							290	82.774	90.716
291	0.99712	0.99896	0.99667	1.00058		1.00137	1.00023	0.99993	0.99683							291	82.977	90.837
292	1.00171	0.99871	0.99762	1.00034		0.99942	0.9996	1.00063	0.99988							292	83.468	91.229
293	0.9989	0.99893	0.99628	1.00013		1.00118	0.9993	0.9979	0.9999							293	83.651	90.782
294	0.99968	1.00201	0.99985	0.99904		1.00192	0.99904	0.99672	1.00147							294	83.691	90.769
295	0.99924	0.99978	1.00067	0.9994		1.00013	0.99863	0.99883	1.00124							295	83.526	91.034
296	1.0001	0.99999	0.99961	0.99924		0.99787	1.00127	1.0015	1.00009							296	82.746	90.886
297	0.99856	0.99874	1.00016	0.99944		0.99771	1.00001	1.00098	0.99999							297	83.149	91.203
298	1.00058	0.99978	1.00141	1.00109		0.99781	1.00013	1.00049	1.0002							298	83.792	91.447
299	1.00306	1.00426	1.00679	1.00146		1.00286	1.00131	1.00276	0.99986							299	83.322	91.879
300	1.01542	1.01234	1.07857	1.00396		1.05623	1.05192	1.00989	1.06402							300	83.156	91.902
301	1.03411	1.01904	1.17721	1.02556		1.17218	1.18412	1.02339	1.20012							301	83.268	91.821
302	1.00128	0.99764	0.99612	1.05352		1.02493	1.10524	1.00162	1.00041							302	83.063	91.789
303	0.99785	0.99518	0.99062	1.00385		0.99386	0.99527	0.9929	0.99609							303	82.482	91.692
304	0.98954	0.98722	0.98514	0.99912		0.993	0.99231	0.99009	0.99538							304	83.128	92.163
305	0.98131	0.98423	0.98161	0.99551		0.99144	0.99043	0.98849	0.99311							305	83.829	92.378
306	0.97621	0.97889	0.97719	0.99209		0.9847	0.98498	0.9847	0.98482							306	83.55	92.656
307	0.96863	0.9739	0.969	0.99151		0.98362	0.98362	0.97957	0.98314							307	83.648	91.947
308	0.9633	0.96878	0.96465	0.98738		0.97912	0.97657	0.97584	0.97949							308	82.417	92.094
309	0.95694	0.96595	0.96058	0.98317		0.97318	0.97592	0.97279	0.97822							309	82.66	91.912
310	0.9545	0.95705	0.95197	0.98064		0.96888	0.97542	0.96869	0.977							310	82.822	92.567
311	0.94724	0.95311	0.94947	0.97655		0.96404	0.97047	0.96613	0.97391							311	83.057	92.802
312	0.9419	0.9507	0.9443	0.97494		0.96277	0.96614	0.95892	0.97016							312	83.212	92.311
313	0.93468	0.94792	0.93853	0.97165		0.95746	0.96365	0.95602	0.96665							313	83.277	92.734
314	0.92911	0.94237	0.93512	0.96649		0.95482	0.95846	0.95251	0.96375							314	83.336	92.37
315	0.92636	0.93563	0.92602	0.96317		0.95061	0.95501	0.95012	0.95976							315	83.343	92.747
316	0.92164	0.93103	0.92328	0.95823		0.94683	0.9525	0.94422	0.95973							316	83.272	92.502
317	0.91564	0.92665	0.92067	0.95853		0.94335	0.94836	0.94121	0.95289							317	83.323	92.304
318	0.90956	0.92045	0.91395	0.95471		0.93999	0.94694	0.93818	0.95135							318	83.221	93.149
319	0.90551	0.91785	0.90981	0.95078		0.93553	0.94163	0.93659	0.94905							319	82.901	92.848
320	0.89665	0.91409	0.9034	0.94854		0.93194	0.93919	0.93287	0.94951							320	82.56	92.634
321	0.89402	0.91012	0.89937	0.94506		0.92889	0.93787	0.92869	0.94698							321	83.322	92.652
322	0.89095	0.90624	0.89658	0.94304		0.92285	0.93413	0.92679	0.9428							322	82.563	93.639
323	0.88351	0.90184	0.89168	0.93938		0.91905	0.92977	0.92276	0.94131							323	82.446	92.964
324	0.87967	0.89689	0.88664	0.93697		0.91543	0.92547	0.91857	0.94037							324	82.668	92.226
325	0.87507	0.89362	0.8831	0.93452		0.91254	0.92367	0.91785	0.93813							325	82.417	92.429
326	0.87145	0.8899	0.88107	0.93129		0.90872	0.92145	0.91442	0.93526							326	82.743	93.225
327	0.86573	0.88594	0.87575	0.92855		0.9048	0.91748	0.90989	0.93041							327	83.072	93.218
328	0.86383	0.88127	0.8707	0.92639		0.89964	0.91448	0.90727	0.92513							328	83.25	93.052
329	0.86046	0.87835	0.86933	0.92602		0.89654	0.91094	0.90193	0.92459							329	83.309	92.834
330	0.85476	0.87527	0.86429	0.92307		0.89471	0.90873	0.89919	0.92198							330	83.148	92.918
331	0.84836	0.87011	0.85653	0.91968		0.88808	0.9064	0.89733	0.92009							331	82.852	93.072
332	0.84387	0.86821	0.85533	0.91637		0.88805	0.9038	0.89521	0.9172							332	83.348	94.1
333	0.83817	0.8627	0.8524	0.91186		0.88291	0.90285	0.89218	0.91389							333	83.279	93.346
334	0.83587	0.85987	0.84531	0.91015		0.87777	0.89895	0.88834	0.91138							334	83.457	93.857
335	0.83465	0.85614	0.84153	0.90886		0.87624	0.89694	0.88443	0.90772							335	83.062	93.025
336	0.83144	0.85172	0.83937	0.90416		0.87164	0.89518	0.88157	0.90654							336	82.647	93.802
337	0.82546	0.84976	0.83426	0.90216		0.8677	0.89084	0.87829	0.90233							337	82.662	94.604
338	0.82135	0.84472	0.83167	0.90186		0.86616	0.88669	0.8749	0.90149							338	82.717	93.152
339	0.81742	0.84342	0.82888	0.89839		0.86449	0.88168	0.87168	0.89952							339	83.266	93.253
340	0.81367	0.8402	0.82421	0.89311		0.86011	0.88095	0.87032	0.89581							340	83.092	93.636
341	0.81021	0.83718	0.82158	0.8912		0.85648	0.87925	0.86578	0.89213							341	83.405	94.333
342	0.80477	0.83194	0.81869	0.89027		0.85435	0.87869	0.86257	0.89131							342	83.145	93.712
343	0.80202	0.82707	0.81457	0.8875		0.84957	0.87244	0.86261	0.88734							343	82.792	93.957
344	0.80181	0.8254	0.81287	0.88358		0.84803	0.8699	0.85741	0.88778							344	82.81	94.345
345	0.79663	0.82371	0.81038	0.87989		0.84708	0.86851	0.85436	0.88035							345	82.991	94.255
346	0.79324	0.82038	0.80508	0.87857		0.8434	0.86799	0.85346	0.87686							346	82.984	94.135
347	0.78937	0.8168	0.80281	0.87477		0.84007	0.86619	0.84947	0.8789							347	82.595	94.098
348	0.78865	0.81598	0.79859	0.87515		0.83808	0.86425	0.84353	0.8752							348	83.026	94.282
349	0.7839	0.81192	0.79661	0.86939		0.8351	0.85763	0.84261	0.87261							349	83.291	94.843
350	0.78122	0.80713	0.7937	0.86662		0.83011	0.85646	0.84171	0.87141							350	83.418	94.788
351	0.77739	0.80635	0.78986	0.86401		0.82769	0.85384	0.8385	0.86767							351	82.784	94.944
352	0.7736	0.80385	0.78614	0.86122		0.82481	0.85029	0.83506	0.86493							352	82.274	94.244
353	0.77027	0.80017	0.78211	0.86011		0.82068	0.84832	0.8345	0.86341							353	82.67	95.159
354	0.76989	0.79665	0.78014	0.85712		0.82074	0.8488	0.83277	0.86119							354	82.539	95.214
355	0.7658	0.79436	0.78022	0.85618		0.81914	0.84745	0.83066	0.85957							355	83.301	95.339
356	0.76	0.79127	0.7751	0.85151		0.81691	0.84411	0.82502	0.85959							356	82.757	94.75
357	0.75761	0.7894	0.77186	0.84939		0.81421	0.84028	0.82161	0.85624							357	82.521	95.378
358	0.75564	0.78641	0.76934	0.84731		0.80999	0.83903	0.82184	0.85147							358	82.492	94.757
359	0.75466	0.78352	0.76681	0.84621		0.80676	0.83798	0.82045	0.85084							359	82.289	94.283
360	0.75152	0.7817	0.76271	0.84386		0.80496	0.83463	0.81743	0.84739							360	83.096	94.515
361	0.74676	0.77779	0.75975	0.84217		0.80287	0.83354	0.81467	0.84469							361	82.395	94.836
362	0.74481	0.77433	0.75776	0.83978		0.8017	0.82901	0.81362	0.84495							362	82.419	95.418
363	0.74405	0.7737	0.75566	0.83721		0.79814	0.82672	0.81062	0.8445							363	82.356	95.155
364	0.74213	0.7723	0.75443	0.83707		0.79696	0.82457	0.80756	0.84058							364	83.242	95.338
365	0.73771	0.76863	0.75031	0.83234		0.79329	0.82418	0.80612	0.83915							365	82.991	95.202
366	0.73455	0.7668	0.74868	0.83234		0.79051	0.82153	0.8031	0.83735							366	82.776	95.586
367	0.73238	0.76491	0.74744	0.82966		0.79067	0.81983	0.80182	0.83454							367	82.566	95.505
368	0.72981	0.7609	0.74344	0.82756		0.78717	0.82038	0.8001	0.83377							368	82.557	95.663
369	0.72477	0.75792	0.74273	0.82425		0.78545	0.81744	0.79777	0.83085							369	82.369	95.872
370	0.72358	0.75646	0.73994	0.82087		0.78354	0.81474	0.79611	0.82822							370	82.849	95.534
371	0.72271	0.75608	0.73645	0.81907		0.78177	0.81339	0.795	0.82678							371	83.01	95.496
372	0.72014	0.75379	0.73403	0.81803		0.78107	0.81049	0.7914	0.82498							372	82.868	95.939
373	0.71981	0.74989	0.73398	0.81495		0.77823	0.80729	0.78912	0.82392							373	83.105	96.418
374	0.71741	0.74883	0.72944	0.81334		0.77568	0.80348	0.78768	0.82254							374	82.748	96.155
375	0.71283	0.74596	0.72743	0.81177		0.77274	0.80303	0.78367	0.82054							375	82.365	95.794
376	0.71025	0.74524	0.7274	0.80986		0.7696	0.79947	0.78333	0.81683							376	82.83	96.485
377	0.70954	0.74256	0.72482	0.806		0.76845	0.7965	0.78138	0.81532							377	82.927	96.496
378	0.70886	0.74203	0.72292	0.8055		0.76847	0.79848	0.77892	0.8118							378	83.259	96.245
379	0.70505	0.73877	0.71837	0.80492		0.7647	0.79636	0.77757	0.8112							379	82.646	95.8
380	0.70231	0.73284	0.716	0.80329		0.7629	0.79484	0.77627	0.81003							380	83.377	95.722
381	0.7002	0.73338	0.71436	0.80083		0.76047	0.7931	0.77456	0.80865							381	82.428	95.109
382	0.69843	0.7322	0.71064	0.79661		0.75865	0.79056	0.77164	0.80582							382	81.946	96.015
383	0.69757	0.72896	0.71035	0.7955		0.75627	0.78867	0.77109	0.80729							383	82.317	96.101
384	0.69457	0.7281	0.70735	0.79329		0.75509	0.78716	0.76702	0.80419							384	82.619	96.026
385	0.69436	0.72536	0.70666	0.79298		0.75403	0.78617	0.76784	0.80378							385	82.973	96.336
386	0.6912	0.72167	0.70247	0.79144		0.7517	0.78351	0.76606	0.80022							386	82.545	95.676
387	0.68632	0.71849	0.70124	0.78936		0.74936	0.78104	0.7655	0.79765							387	83.541	95.819
388	0.68669	0.71852	0.6987	0.78867		0.74829	0.78102	0.76391	0.79653							388	82.906	96.794
389	0.68527	0.71721	0.69875	0.78811		0.74644	0.7813	0.75931	0.79886							389	82.158	96.677
390	0.68325	0.71503	0.69742	0.78668		0.74353	0.77682	0.76	0.79601							390	82.73	96.854
391	0.681	0.71334	0.69474	0.78262		0.74244	0.77454	0.7587	0.79305							391	82.959	96.492
392	0.682	0.71219	0.69317	0.78099		0.73973	0.77425	0.75635	0.78883							392	83.052	95.732
393	0.67832	0.70906	0.69139	0.7772		0.73782	0.77469	0.75545	0.78687							393	82.982	96.063
394	0.67551	0.70775	0.68875	0.77663		0.73757	0.7716	0.75145	0.78834							394	82.702	96.988
395	0.67704	0.70576	0.68733	0.77665		0.73824	0.76982	0.75061	0.78446							395	82.655	96.868
396	0.67664	0.70422	0.68613	0.77201		0.73563	0.76708	0.74972	0.78266							396	82.796	96.348
397	0.67235	0.70245	0.68342	0.77083		0.73177	0.76663	0.74776	0.78154							397	82.628	97.116
398	0.66954	0.70095	0.68131	0.77086		0.72935	0.76486	0.74609	0.78098							398	83.007	96.796
399	0.66799	0.69767	0.67971	0.77		0.72853	0.76425	0.74467	0.7787							399	82.562	96.703
400	0.66782	0.69827	0.67892	0.76841		0.72749	0.76235	0.74292	0.77709							400	82.791	97.484
401	0.66615	0.69752	0.67799	0.76877		0.72703	0.75951	0.74147	0.77583							401	82.807	97.727
402	0.66328	0.6969	0.6739	0.76464		0.7245	0.75734	0.74093	0.77433							402	82.413	97.218
403	0.6592	0.69384	0.67196	0.76272		0.724	0.75558	0.73866	0.77462							403	82.974	97.427
404	0.66023	0.69114	0.67327	0.76156		0.72102	0.7532	0.73612	0.77408							404	82.381	98.059
405	0.65867	0.68923	0.67262	0.76062		0.71981	0.75322	0.73492	0.7716							405	82.066	98.14
406	0.65757	0.68902	0.66844	0.75992		0.71827	0.75335	0.73419	0.76924							406	82.462	97.897
407	0.65526	0.68663	0.66751	0.75663		0.71643	0.75145	0.73509	0.76705							407	82.525	97.642
408	0.6552	0.68538	0.66694	0.75345		0.71607	0.74983	0.73107	0.76558							408	82.803	97.615
409	0.65336	0.68511	0.66532	0.75397		0.71336	0.74814	0.73006	0.76589							409	82.693	97.22
410	0.65259	0.6834	0.6647	0.75215		0.71328	0.74719	0.72906	0.76434							410	82.462	97.305
411	0.65218	0.68229	0.66273	0.75146		0.71218	0.74554	0.72812	0.76096							411	82.459	97.007
412	0.64935	0.68006	0.6599	0.75		0.70944	0.744	0.72554	0.76088							412	82.761	97.463
413	0.64784	0.67971	0.65911	0.7489		0.71023	0.74405	0.7229	0.75843							413	83.091	96.914
414	0.64775	0.67777	0.65991	0.74647		0.70844	0.74197	0.72206	0.75734							414	82.742	97.752
415	0.64641	0.67364	0.65701	0.74476		0.70628	0.73973	0.72159	0.75634							415	83.051	98.122
416	0.64362	0.67515	0.65589	0.74314		0.70716	0.73791	0.71973	0.75583							416	82.639	97.718
417	0.64395	0.67281	0.65498	0.74268		0.70444	0.73851	0.72042	0.75499							417	82.916	97.725
418	0.64085	0.67079	0.65388	0.74252		0.70224	0.7376	0.71826	0.75303							418	82.983	97.695
419	0.63844	0.67031	0.65411	0.73996		0.70034	0.73778	0.7167	0.75065							419	82.835	98.184
420	0.63802	0.66942	0.65166	0.736		0.69984	0.73291	0.71514	0.75053							420	83.082	98.723
421	0.63947	0.66786	0.65074	0.73719		0.69948	0.73136	0.71499	0.74842							421	82.535	98.786
422	0.63839	0.66448	0.64806	0.73594		0.69723	0.73115	0.71445	0.75044							422	82.505	98.671
423	0.63701	0.66408	0.64624	0.73493		0.69522	0.72971	0.71287	0.74601							423	82.898	98.637
424	0.63671	0.6653	0.64571	0.73292		0.69492	0.72827	0.71205	0.74422							424	82.622	97.859
425	0.63414	0.66376	0.64323	0.73052		0.69391	0.72531	0.70867	0.74384							425	82.237	97.894
426	0.63013	0.66016	0.64213	0.72972		0.69309	0.72384	0.70732	0.74084							426	82.546	97.7
427	0.62867	0.65895	0.64293	0.72965		0.69185	0.72308	0.70659	0.7411							427	82.405	98.196
428	0.62873	0.65902	0.64191	0.7271		0.69004	0.72338	0.709	0.74044							428	81.916	98.78
429	0.62935	0.65797	0.64201	0.72679		0.68972	0.72052	0.7066	0.73931							429	82.077	98.038
430	0.62725	0.65567	0.63835	0.7253		0.68956	0.72093	0.70564	0.73915							430	82.435	98.403
431	0.62684	0.65469	0.63814	0.72302		0.68709	0.71923	0.70391	0.73746							431	81.989	98.875
432	0.62518	0.65332	0.63623	0.72203		0.68417	0.71761	0.70194	0.73493							432	81.842	98.508
433	0.62594	0.65122	0.63475	0.72408		0.68515	0.71613	0.70078	0.7344							433	81.957	98.885
434	0.62543	0.65079	0.63563	0.72224		0.68521	0.7166	0.70107	0.73251							434	82.379	98.242
435	0.62423	0.65003	0.63412	0.72045		0.68062	0.71493	0.69938	0.73209							435	82.395	98.202
436	0.62222	0.64955	0.63239	0.71732		0.67995	0.71334	0.69724	0.73083							436	81.939	98.842
437	0.61897	0.64903	0.62951	0.71649		0.67951	0.71253	0.69974	0.73017							437	82.109	99.128
438	0.61792	0.64648	0.62888	0.71724		0.67885	0.70981	0.69516	0.72872							438	81.931	98.874
439	0.6156	0.64497	0.62938	0.71474		0.67666	0.70954	0.69625	0.7272							439	81.993	99.278
440	0.61631	0.64562	0.62638	0.714		0.67806	0.70882	0.69531	0.72805							440	82.3	98.708
441	0.61653	0.64582	0.62741	0.71126		0.67638	0.71001	0.69392	0.72468							441	82.191	98.457
442	0.61489	0.64148	0.62637	0.70968		0.67472	0.70728	0.6931	0.72543							442	82.806	98.271
443	0.61264	0.6411	0.62501	0.70958		0.67173	0.70662	0.69324	0.72438							443	82.132	98.973
444	0.61405	0.63899	0.62382	0.7098		0.67067	0.70711	0.69171	0.72339							444	81.517	99.721
445	0.6135	0.6382	0.62182	0.70859		0.66948	0.70489	0.69016	0.72225							445	82.233	99.603
446	0.61397	0.639	0.62176	0.70524		0.66991	0.70273	0.68844	0.72195							446	82.705	99.698
447	0.61227	0.63775	0.61977	0.70395		0.66729	0.7037	0.68885	0.71985							447	82.686	99.272
448	0.60755	0.63688	0.62177	0.70343		0.66673	0.70188	0.6881	0.71678							448	82.609	99.32
449	0.60925	0.63487	0.61969	0.70274		0.6669	0.6996	0.68709	0.71683							449	82.799	99.803
450	0.60844	0.6355	0.61703	0.70097		0.66499	0.6983	0.68399	0.71617							450	82.593	99.254
451	0.60819	0.63499	0.61754	0.69957		0.66498	0.69779	0.68326	0.71508							451	82.496	99.286
452	0.60619	0.63258	0.61749	0.70086		0.66383	0.69647	0.68234	0.71262							452	82.548	98.835
453	0.60488	0.63083	0.61626	0.70002		0.6624	0.69609	0.68177	0.71195							453	82.378	99.328
454	0.60577	0.6284	0.61464	0.69543		0.66204	0.69335	0.67996	0.71117							454	81.887	99.733
455	0.60535	0.62921	0.61433	0.69517		0.66111	0.691	0.68047	0.71012							455	81.935	98.84
456	0.60419	0.62907	0.61507	0.69589		0.65974	0.69195	0.67907	0.70964							456	82.915	98.838
457	0.60172	0.62758	0.61443	0.69426		0.66099	0.69048	0.67981	0.70867							457	82.763	98.962
458	0.60196	0.62784	0.61293	0.69316		0.6589	0.68878	0.6776	0.70777							458	82.748	99.163
459	0.60131	0.6264	0.61148	0.69246		0.65813	0.68997	0.67787	0.7063							459	82.398	100.372
460	0.60263	0.62445	0.60939	0.68904		0.65793	0.68851	0.67794	0.70787							460	82.433	100.161
461	0.60125	0.62364	0.61133	0.69019		0.65629	0.68689	0.67496	0.70476							461	82.319	99.862
462	0.59917	0.62112	0.61063	0.68849		0.65508	0.68709	0.67519	0.70323							462	81.902	99.603
463	0.59817	0.62114	0.61003	0.68668		0.65481	0.68593	0.67534	0.70273							463	82.613	99.817
464	0.59843	0.62223	0.60906	0.68855		0.65517	0.68374	0.67349	0.70465							464	81.929	100.575
465	0.59753	0.61988	0.60937	0.68547		0.65316	0.68335	0.67301	0.70221							465	81.81	99.615
466	0.59689	0.61951	0.60676	0.68447		0.65188	0.68267	0.66983	0.70254							466	82.73	99.942
467	0.59539	0.62092	0.60633	0.6847		0.65327	0.68197	0.6689	0.70144							467	82.436	100.241
468	0.59479	0.61855	0.60598	0.68388		0.6526	0.68125	0.67039	0.69929							468	82.408	99.589
469	0.59572	0.61746	0.60494	0.68464		0.64912	0.68064	0.67113	0.69761							469	82.088	99.263
470	0.59457	0.61622	0.60504	0.68151		0.64774	0.67957	0.66923	0.69762							470	82.189	99.277
471	0.59296	0.61694	0.6038	0.67974		0.64873	0.67957	0.66911	0.69687							471	82.38	99.58
472	0.59299	0.61406	0.60061	0.67956		0.64917	0.67707	0.66755	0.69554							472	83.147	100.406
473	0.59178	0.61393	0.60101	0.67806		0.64777	0.6754	0.66734	0.69505							473	82.892	100.334
474	0.59208	0.61353	0.60215	0.67734		0.647	0.6745	0.66714	0.69438							474	82.317	100.441
475	0.59008	0.61212	0.5992	0.67727		0.64661	0.67574	0.66692	0.69245							475	82.171	99.953
476	0.59028	0.61226	0.59849	0.67549		0.64394	0.67402	0.66426	0.69218							476	82.315	99.617
477	0.58897	0.61162	0.59792	0.67334		0.64431	0.67362	0.66268	0.69075							477	82.103	100.779
478	0.58844	0.61237	0.59871	0.67253		0.64443	0.67364	0.66256	0.68825							478	81.886	100.56
479	0.58638	0.61024	0.59884	0.67287		0.64275	0.67295	0.66168	0.6868							479	82.358	100.863
480	0.58711	0.61087	0.59648	0.67262		0.64354	0.673	0.66211	0.68708							480	82.476	100.058
481	0.5872	0.60983	0.59489	0.67343		0.6423	0.66939	0.66045	0.68601							481	82.416	99.912
482	0.58667	0.60936	0.59399	0.67179		0.64	0.66853	0.66073	0.68675							482	82.335	100.82
483	0.58605	0.60802	0.59585	0.67067		0.63887	0.66918	0.66027	0.6867							483	81.582	100.907
484	0.58658	0.60556	0.59527	0.66988		0.63887	0.66767	0.65901	0.68546							484	82.104	100.28
485	0.58488	0.60397	0.59371	0.66834		0.64014	0.66699	0.65947	0.68589							485	82.289	100.589
486	0.58276	0.60421	0.59378	0.6673		0.6367	0.66721	0.65784	0.68511							486	82.326	101.219
487	0.58286	0.60514	0.59465	0.66708		0.63618	0.66582	0.65615	0.6833							487	82.206	101.278
488	0.58102	0.60498	0.59427	0.66622		0.63634	0.66465	0.65623	0.68148							488	82.117	100.595
489	0.58177	0.60326	0.59332	0.66642		0.63516	0.66362	0.65581	0.6813							489	82.069	100.865
490	0.58259	0.59943	0.59232	0.66492		0.63518	0.66332	0.6564	0.68175							490	82.947	100.939
491	0.58196	0.59974	0.58983	0.66362		0.63426	0.66385	0.65475	0.6789							491	82.049	100.866
492	0.5812	0.59976	0.58915	0.66225		0.63405	0.66257	0.65396	0.67825							492	82.107	101.136
493	0.58037	0.59708	0.59037	0.66066		0.63466	0.66378	0.65278	0.67659							493	81.736	101.246
494	0.58	0.59866	0.59083	0.66184		0.63413	0.66271	0.65329	0.67705							494	81.907	100.622
495	0.57976	0.59902	0.59164	0.66112		0.6321	0.66265	0.65317	0.67869							495	82.156	100.71
496	0.57978	0.59727	0.59197	0.65979		0.63169	0.65966	0.65326	0.67785							496	82.403	101.378
497	0.57835	0.59768	0.59018	0.65854		0.63021	0.65918	0.65268	0.67657							497	82.342	101.336
498	0.57842	0.59765	0.58799	0.6584		0.63193	0.65781	0.65214	0.67361							498	82.34	101.021
499	0.57584	0.59588	0.58537	0.65975		0.63209	0.65846	0.65115	0.6727							499	82.469	101.795
500	0.57695	0.59405	0.58602	0.65697		0.63013	0.65581	0.6511	0.67416							500	81.925	100.987
501	0.57459	0.59661	0.58773	0.65693		0.62859	0.65631	0.65018	0.67271							501	82.071	101.104
502	0.57361	0.5934	0.58802	0.65573		0.6289	0.65409	0.64829	0.67108							502	82.352	101.12
503	0.5747	0.59395	0.58565	0.65543		0.62852	0.6524	0.64738	0.6714							503	81.863	101.493
504	0.5748	0.59387	0.5845	0.65542		0.62838	0.65337	0.64812	0.66953							504	82.392	101.911
505	0.57436	0.59139	0.58328	0.65325		0.62881	0.65134	0.64831	0.66905							505	82.642	101.818
506	0.57372	0.59152	0.58315	0.65167		0.62717	0.65246	0.64775	0.66909							506	82.876	101.517
507	0.57325	0.59181	0.58158	0.65109		0.6277	0.65216	0.6467	0.6683							507	82.654	101.39
508	0.57099	0.59133	0.58189	0.65367		0.62628	0.65254	0.64582	0.66766							508	82.053	101.134
509	0.57279	0.58896	0.58106	0.65093		0.62495	0.65028	0.64543	0.6694							509	81.961	102.466
510	0.57154	0.59067	0.582	0.64819		0.62431	0.64937	0.64402	0.66827							510	82.396	102.202
511	0.56997	0.58957	0.58131	0.64941		0.62271	0.64843	0.64269	0.66434							511	82.231	102.026
512	0.57082	0.58878	0.5814	0.64832		0.62441	0.6487	0.64486	0.66576							512	82.307	102.14
513	0.57027	0.588	0.5826	0.6486		0.62394	0.64669	0.64477	0.6651							513	82.308	101.468
514	0.56909	0.58826	0.5816	0.64569		0.62311	0.64701	0.64403	0.66216							514	82.756	101.45
515	0.56807	0.58624	0.58081	0.64517		0.62246	0.64657	0.64354	0.66409							515	82.049	101.076
516	0.56721	0.58593	0.58063	0.64495		0.62288	0.64721	0.64347	0.66318							516	82.173	101.76
517	0.56818	0.587	0.57933	0.64612		0.62093	0.64488	0.64351	0.65979							517	81.76	102.003
518	0.56771	0.58555	0.57901	0.64549		0.62054	0.64426	0.6411	0.65999							518	82.066	102.09
519	0.56835	0.5844	0.57872	0.64349		0.622	0.64405	0.64019	0.65909							519	82.251	101.91
520	0.56824	0.58475	0.57922	0.64257		0.62043	0.64331	0.63994	0.66213							520	81.285	102.419
521	0.5665	0.58503	0.57826	0.64147		0.6191	0.64154	0.63904	0.65987							521	82.049	102.206
522	0.56581	0.58387	0.57855	0.64137		0.61809	0.64132	0.63951	0.66135							522	82.461	102.487
523	0.56523	0.58414	0.57506	0.64328		0.61853	0.64153	0.64055	0.65756							523	82.253	102.473
524	0.56684	0.58204	0.57543	0.64247		0.6177	0.64025	0.63892	0.65666							524	82.125	102.453
525	0.56739	0.58005	0.57734	0.6399		0.61767	0.64035	0.63842	0.65762							525	81.81	102.486
526	0.56584	0.5813	0.57797	0.63887		0.6165	0.63939	0.63713	0.65677							526	81.75	102.728
527	0.56517	0.5808	0.57664	0.63787		0.61719	0.6389	0.63657	0.65616							527	81.664	102.988
528	0.56448	0.5799	0.57488	0.63751		0.61538	0.63954	0.63783	0.65499							528	82.187	102.602
529	0.56268	0.58078	0.57484	0.63715		0.6146	0.64064	0.63726	0.65273							529	82.816	102.302
530	0.56401	0.57882	0.57367	0.63651		0.61722	0.63971	0.63631	0.6534							530	81.802	102.889
531	0.56432	0.57881	0.57559	0.63622		0.61528	0.63839	0.63555	0.65477							531	81.593	103.057
532	0.56312	0.58028	0.57355	0.63701		0.61366	0.63793	0.63729	0.65222							532	81.273	102.633
533	0.56198	0.57902	0.57102	0.63682		0.61541	0.63573	0.63502	0.65316							533	81.654	102.246
534	0.5614	0.5777	0.5732	0.63523		0.61543	0.63469	0.63432	0.65305							534	81.625	102.93
535	0.56355	0.5791	0.57346	0.63386		0.61335	0.63541	0.63477	0.65189							535	82.296	103.198
536	0.56191	0.57572	0.57514	0.63522		0.6127	0.63537	0.63414	0.65155							536	82.087	102.888
537	0.56225	0.57472	0.57334	0.63443		0.61338	0.63491	0.6343	0.64982							537	82.629	102.687
538	0.56226	0.57436	0.57324	0.63223		0.61338	0.6337	0.63312	0.64882							538	81.451	102.601
539	0.56228	0.57395	0.57193	0.63299		0.6121	0.63136	0.63231	0.64916							539	81.995	103.771
540	0.56177	0.57267	0.57194	0.63278		0.61129	0.63227	0.63181	0.64814							540	82.149	103.416
541	0.56028	0.57367	0.57162	0.6313		0.61096	0.63141	0.6303	0.648							541	82.626	102.715
542	0.56001	0.57452	0.57225	0.63025		0.61216	0.63108	0.63087	0.6483							542	82.106	102.628
543	0.55894	0.57412	0.5709	0.62725		0.60993	0.62934	0.63064	0.64967							543	81.856	102.765
544	0.55974	0.57453	0.57132	0.62995		0.60753	0.62887	0.62891	0.6496							544	81.998	102.706
545	0.55892	0.57275	0.5696	0.63058		0.60892	0.63005	0.62879	0.64786							545	82.419	103.383
546	0.55809	0.57321	0.56889	0.62932		0.60979	0.63134	0.62936	0.64656							546	82.545	102.871
547	0.55732	0.57172	0.56834	0.6292		0.60687	0.62995	0.62902	0.64471							547	81.55	103.466
548	0.55778	0.57278	0.56836	0.62922		0.60732	0.62679	0.62828	0.64469							548	81.89	102.947
549	0.55602	0.57101	0.56868	0.62664		0.60733	0.62756	0.62978	0.64343							549	82.234	102.462
550	0.55637	0.57069	0.56906	0.62645		0.60684	0.62875	0.62971	0.64386							550	82.24	103.038
551	0.55642	0.57062	0.56941	0.62777		0.60724	0.62603	0.62828	0.64381							551	82.103	102.782
552	0.55651	0.57119	0.56881	0.62614		0.60807	0.62457	0.63061	0.6424							552	82.339	103.21
553	0.5544	0.56964	0.56866	0.62516		0.60494	0.62576	0.62878	0.6423							553	81.867	104.061
554	0.55579	0.5687	0.56694	0.62536		0.6053	0.62528	0.62574	0.64333							554	81.751	103.463
555	0.55568	0.5695	0.56718	0.62593		0.6054	0.62262	0.62642	0.64337							555	81.93	103.327
556	0.55456	0.56964	0.56701	0.62358		0.60431	0.62361	0.62815	0.64285							556	82.149	103.041
557	0.55509	0.56629	0.56743	0.62359		0.60379	0.62284	0.62509	0.64238							557	81.751	102.806
558	0.55406	0.5673	0.56692	0.62518		0.60292	0.62057	0.62389	0.6397							558	82.403	103.494
559	0.55416	0.56662	0.56719	0.62286		0.60479	0.62114	0.62498	0.63905							559	82.013	103.61
560	0.5536	0.56564	0.56607	0.62257		0.60367	0.62291	0.6251	0.6397							560	82.169	103.574
561	0.552	0.56558	0.56477	0.62176		0.60245	0.62157	0.62542	0.6387							561	81.944	104.364
562	0.55317	0.56637	0.56691	0.61953		0.60223	0.62197	0.62652	0.63633							562	82.104	103.599
563	0.55315	0.56532	0.56685	0.62142		0.60387	0.62158	0.62674	0.63563							563	82.474	103.551
564	0.55343	0.5633	0.56554	0.62138		0.60206	0.62032	0.62568	0.63561							564	81.878	104.021
565	0.55231	0.56449	0.56494	0.62012		0.60155	0.61923	0.6263	0.63707							565	81.883	103.945
566	0.55265	0.56433	0.56532	0.61774		0.60332	0.61911	0.62504	0.63718							566	81.635	103.857
567	0.55303	0.56261	0.5637	0.61829		0.6025	0.61716	0.62461	0.63548							567	81.37	104.427
568	0.55131	0.56218	0.56554	0.61939		0.59918	0.61703	0.62464	0.63876							568	81.893	103.371
569	0.54947	0.56374	0.56587	0.61744		0.59829	0.61848	0.62194	0.63546							569	82.189	104.209
570	0.54995	0.5634	0.56666	0.6168		0.60044	0.61965	0.62107	0.63502							570	82.551	104.636
571	0.54978	0.5626	0.56378	0.61839		0.60012	0.61856	0.62212	0.63469							571	82.303	104.072
572	0.55092	0.56144	0.5622	0.61867		0.5989	0.61584	0.62194	0.63384							572	81.988	103.903
573	0.55045	0.56202	0.56352	0.61687		0.59967	0.61762	0.62151	0.63337							573	81.668	104.324
574	0.54958	0.56167	0.56218	0.61596		0.59987	0.61548	0.61929	0.6331							574	81.824	104.58
575	0.55055	0.5605	0.56212	0.61414		0.59854	0.61531	0.62159	0.63248							575	81.376	104.61
576	0.55055	0.56177	0.56337	0.61353		0.60073	0.6157	0.62135	0.63266							576	81.993	105.016
577	0.54897	0.56228	0.5619	0.61334		0.59936	0.61408	0.62143	0.63338							577	82.312	103.817
578	0.5477	0.55997	0.56168	0.61435		0.59833	0.61476	0.62033	0.63237							578	81.704	104.354
579	0.54772	0.55814	0.56068	0.61397		0.59761	0.61511	0.61964	0.63293							579	82.38	104.726
580	0.54724	0.55865	0.56133	0.61516		0.59691	0.61436	0.62055	0.63096							580	82.208	104.582
581	0.54819	0.55847	0.5617	0.61494		0.59623	0.6133	0.62038	0.63212							581	81.712	104.726
582	0.54841	0.55807	0.56157	0.61342		0.59708	0.61112	0.62155	0.63085							582	81.469	103.995
583	0.54723	0.55653	0.56288	0.61068		0.59848	0.61314	0.62036	0.62992							583	81.198	104.216
584	0.54546	0.55642	0.56198	0.6108		0.5965	0.61414	0.61815	0.62919							584	81.914	104.179
585	0.54466	0.55775	0.56088	0.61111		0.59462	0.61331	0.61804	0.63013							585	81.876	105.078
586	0.54586	0.55616	0.56014	0.61166		0.59657	0.61185	0.61824	0.62973							586	81.777	104.492
587	0.54812	0.55502	0.56115	0.61013		0.59523	0.6113	0.61794	0.62764							587	81.647	103.914
588	0.5477	0.55578	0.56172	0.60994		0.59542	0.61008	0.61956	0.62752							588	81.539	104.97
589	0.54575	0.55442	0.56087	0.60983		0.59588	0.61147	0.61891	0.62644							589	81.794	104.893
590	0.54475	0.55436	0.56055	0.60837		0.59456	0.60961	0.61846	0.62736							590	81.753	104.424
591	0.5442	0.5545	0.55855	0.61002		0.59378	0.60917	0.61819	0.62709							591	82.151	104.292
592	0.54393	0.55465	0.55927	0.6103		0.59494	0.61032	0.61855	0.62659							592	81.551	104.804
593	0.54309	0.55586	0.55788	0.60672		0.59441	0.60799	0.61924	0.62384							593	82.004	104.841
594	0.54367	0.55503	0.56041	0.60742		0.59297	0.60801	0.61629	0.62502							594	82.099	105.667
595	0.54325	0.5534	0.55848	0.60842		0.59324	0.60847	0.61623	0.62558							595	81.973	104.967
596	0.54262	0.55322	0.55805	0.60732		0.59365	0.60954	0.6157	0.62539							596	82.023	104.718
597	0.54341	0.55464	0.5579	0.60791		0.59482	0.60899	0.61769	0.6259							597	82.104	105.783
598	0.54249	0.55468	0.55778	0.60841		0.59248	0.6075	0.61789	0.62359							598	81.464	103.987
599	0.54262	0.55312	0.55685	0.60701		0.59169	0.60639	0.6176	0.62199							599	81.791	105.077
600	0.54386	0.55149	0.55716	0.60763		0.59181	0.60427	0.61691	0.62118							600	82.085	105.111
601	0.54276	0.55149	0.55805	0.60628		0.59273	0.60508	0.6158	0.62211							601	82.215	105.408
602	0.54417	0.55057	0.5575	0.60598		0.5931	0.60656	0.61446	0.6225							602	82.402	104.728
603	0.54264	0.5502	0.55677	0.60708		0.59174	0.6055	0.61489	0.62263							603	82.595	104.877
604	0.54145	0.54986	0.5563	0.60642		0.59194	0.6056	0.61408	0.62218							604	81.791	104.797
605	0.54261	0.55055	0.55762	0.60508		0.59067	0.60409	0.61334	0.62146							605	81.842	104.926
606	0.54017	0.55105	0.55774	0.60441		0.5898	0.60339	0.61443	0.6206							606	81.896	104.792
607	0.53982	0.55071	0.55961	0.6053		0.59057	0.60301	0.61573	0.6178							607	82.029	105.428
608	0.53953	0.54864	0.55704	0.60349		0.59126	0.6025	0.61429	0.6199							608	81.49	105.002
609	0.53904	0.54837	0.5555	0.60265		0.59099	0.60156	0.61423	0.62233							609	81.696	105.305
610	0.54021	0.54939	0.55562	0.60187		0.5903	0.60352	0.61378	0.61947							610	82.042	105.103
611	0.53974	0.54872	0.55697	0.60228		0.58947	0.60323	0.61312	0.61903							611	81.959	105.225
612	0.54028	0.54848	0.5561	0.6026		0.58874	0.60108	0.61316	0.61839							612	82.247	104.66
613	0.53929	0.54824	0.55413	0.60124		0.58925	0.60035	0.61324	0.61905							613	81.817	105.98
614	0.53838	0.54882	0.55641	0.60019		0.58853	0.5994	0.61331	0.62018							614	81.696	105.821
615	0.53934	0.54741	0.55436	0.6017		0.58958	0.60015	0.61183	0.6171							615	81.855	105.255
616	0.53689	0.54798	0.5546	0.60065		0.59083	0.59946	0.61155	0.61733							616	81.905	104.974
617	0.54014	0.54701	0.55413	0.601		0.58845	0.60069	0.61349	0.61839							617	82.247	105.075
618	0.53978	0.54754	0.55502	0.60037		0.58703	0.60035	0.61316	0.61772							618	81.209	105.599
619	0.53779	0.54715	0.55519	0.59901		0.58696	0.60072	0.61164	0.61579							619	82.132	105.641
620	0.53714	0.54678	0.55513	0.60056		0.58579	0.60028	0.61191	0.61747							620	82.133	105.157
621	0.53722	0.54568	0.55487	0.60195		0.58759	0.59941	0.61307	0.61767							621	81.664	105.257
622	0.53499	0.54476	0.55691	0.59908		0.58902	0.59895	0.61203	0.61734							622	82.227	106.063
623	0.53613	0.54478	0.55432	0.59818		0.5901	0.59882	0.61007	0.61715							623	81.957	106.328
624	0.53599	0.5444	0.55428	0.59814		0.58879	0.59755	0.61196	0.61529							624	81.609	105.888
625	0.53445	0.54471	0.55323	0.5987		0.58771	0.59714	0.61094	0.61583							625	81.402	105.631
626	0.53601	0.54478	0.55325	0.5992		0.58696	0.59701	0.61119	0.61401							626	81.762	105.437
627	0.53544	0.54453	0.55367	0.59864		0.58657	0.59774	0.61196	0.61345							627	80.922	106.187
628	0.53291	0.54394	0.55279	0.59886		0.58799	0.59489	0.61043	0.61395							628	81.189	105.687
629	0.53322	0.5449	0.55409	0.59683		0.58583	0.59668	0.6109	0.6141							629	81.966	105.938
630	0.53573	0.54201	0.55398	0.59625		0.58664	0.59595	0.61122	0.61392							630	81.359	105.6
631	0.53429	0.54141	0.55234	0.5973		0.58557	0.59608	0.61061	0.6138							631	81.28	106.54
632	0.5347	0.54175	0.55252	0.59703		0.58563	0.59584	0.61094	0.61281							632	81.615	106.774
633	0.53485	0.54285	0.55241	0.59672		0.58493	0.59429	0.61087	0.61407							633	81.786	106.386
634	0.53331	0.54286	0.55213	0.59528		0.58305	0.59515	0.61112	0.61359							634	82.117	105.794
635	0.53331	0.5437	0.55209	0.59445		0.5833	0.59482	0.61032	0.61417							635	82.527	106.466
636	0.53403	0.54208	0.55282	0.59692		0.58419	0.59512	0.60861	0.61489							636	81.67	106.807
637	0.53383	0.54034	0.55267	0.59613		0.5844	0.59533	0.60916	0.61302							637	81.735	106.365
638	0.53406	0.54088	0.5508	0.59466		0.58481	0.59562	0.60883	0.61245							638	81.393	106.02
639	0.53273	0.54082	0.55109	0.59454		0.58271	0.59541	0.60883	0.61289							639	81.69	105.726
640	0.53231	0.53964	0.55194	0.59433		0.58379	0.59341	0.60914	0.61281							640	81.406	105.639
641	0.53201	0.54069	0.55245	0.59265		0.58407	0.59353	0.6099	0.61011							641	81.215	106.475
642	0.5336	0.53933	0.55235	0.59375		0.58319	0.59327	0.61143	0.60939							642	81.606	105.259
643	0.53189	0.54068	0.5509	0.59323		0.58342	0.59323	0.61011	0.61034							643	81.421	105.923
644	0.53175	0.5408	0.552	0.59345		0.58317	0.5919	0.60926	0.61166							644	81.435	106.484
645	0.53296	0.54068	0.55276	0.59339		0.58192	0.59048	0.60828	0.61078							645	81.724	106.87
646	0.53134	0.53903	0.55124	0.5932		0.58361	0.59152	0.60924	0.61091							646	82.155	106.75
647	0.5313	0.5399	0.55175	0.59203		0.58279	0.59185	0.6079	0.60993							647	82.304	106.72
648	0.53024	0.53805	0.55205	0.59164		0.58243	0.59096	0.60815	0.61104							648	82.124	106.216
649	0.53018	0.53808	0.55143	0.59062		0.58317	0.59089	0.60916	0.61002							649	82.073	106.388
650	0.53026	0.53815	0.5519	0.59343		0.58228	0.59171	0.60765	0.60766							650	81.7	105.909
651	0.52988	0.53729	0.55217	0.59219		0.58271	0.59077	0.60811	0.61002							651	81.614	105.714
652	0.52974	0.5365	0.55171	0.59028		0.58259	0.59163	0.60748	0.60873							652	81.395	106.021
653	0.53219	0.53566	0.55066	0.58968		0.58242	0.58944	0.60676	0.60884							653	81.393	106.419
654	0.5297	0.53586	0.55057	0.59236		0.58013	0.58889	0.6065	0.60882							654	81.418	106.69
655	0.5287	0.53825	0.55178	0.59174		0.58186	0.58986	0.60787	0.60919							655	81.551	107.386
656	0.53168	0.537	0.55171	0.58898		0.58176	0.59041	0.60815	0.60597							656	81.451	107.242
657	0.53093	0.53677	0.55104	0.59099		0.58151	0.58858	0.60665	0.60646							657	81.922	107.136
658	0.52814	0.53533	0.54776	0.59106		0.58034	0.58845	0.60743	0.60716							658	81.585	106.619
659	0.52741	0.53465	0.54674	0.58914		0.57939	0.5877	0.60666	0.60623							659	81.75	106.385
660	0.52653	0.53554	0.54741	0.58945		0.58095	0.58901	0.60676	0.60655							660	81.727	106.998
661	0.52682	0.53456	0.54945	0.59084		0.58082	0.58794	0.60676	0.60605							661	81.368	107.043
662	0.52775	0.53719	0.54833	0.58969		0.57937	0.58787	0.60731	0.60624							662	81.379	107.488
663	0.52831	0.53407	0.54775	0.58792		0.58002	0.58566	0.60486	0.6051							663	81.648	107.918
664	0.52737	0.53358	0.54677	0.5878		0.57976	0.58562	0.6057	0.6057							664	81.74	107.35
665	0.52671	0.5337	0.5496	0.58882		0.58037	0.5858	0.60559	0.60595							665	81.883	107.334
666	0.52468	0.53373	0.55069	0.58809		0.57864	0.58809	0.6065	0.6069							666	81.423	107.211
667	0.52586	0.53407	0.54917	0.58704		0.57725	0.58682	0.60662	0.60542							667	81.458	107.49
668	0.52816	0.53359	0.55012	0.58879		0.57768	0.58551	0.60654	0.60499							668	81.705	107.549
669	0.52692	0.53337	0.54882	0.58795		0.57817	0.58443	0.60657	0.60445							669	81.477	107.645
670	0.52577	0.53468	0.54768	0.58789		0.57963	0.5857	0.6067	0.60481							670	81.64	107.26
671	0.52499	0.5328	0.54819	0.5875		0.57759	0.58399	0.60561	0.6048							671	81.587	107.695
672	0.52464	0.53385	0.54721	0.5867		0.57833	0.58252	0.60614	0.60361							672	81.963	107.261
673	0.52632	0.53382	0.54947	0.58598		0.57882	0.58282	0.60463	0.60126							673	81.523	106.895
674	0.52603	0.53049	0.54842	0.58608		0.57691	0.58414	0.60485	0.6019							674	81.719	106.818
675	0.52521	0.5305	0.54843	0.58529		0.57735	0.58377	0.60506	0.6019							675	81.596	107.16
676	0.52442	0.5304	0.54616	0.58679		0.57755	0.58616	0.60497	0.60283							676	81.935	107.76
677	0.5253	0.53116	0.54789	0.58771		0.57555	0.58607	0.60671	0.60208							677	81.773	107.731
678	0.52469	0.53199	0.54632	0.58636		0.57594	0.58444	0.60601	0.60355							678	82.075	108.216
679	0.52532	0.5312	0.54798	0.58473		0.57612	0.58449	0.60534	0.60211							679	81.295	107.958
680	0.52452	0.53115	0.54819	0.58356		0.57842	0.58347	0.60476	0.6041							680	81.068	107.625
681	0.52384	0.53084	0.5477	0.58252		0.57904	0.58238	0.60401	0.60231							681	81.429	107.116
682	0.52547	0.53224	0.54759	0.58382		0.57834	0.58264	0.60357	0.60298							682	81.092	107.608
683	0.52291	0.53083	0.54508	0.58513		0.57758	0.58368	0.60453	0.60141							683	81.416	107.644
684	0.52228	0.53078	0.54687	0.58309		0.57669	0.58278	0.60414	0.59997							684	81.581	107.671
685	0.52433	0.5303	0.54626	0.58386		0.57711	0.58203	0.60257	0.60188							685	81.648	107.619
686	0.52351	0.52961	0.54769	0.58607		0.57543	0.58197	0.60513	0.60015							686	81.534	106.875
687	0.52314	0.52932	0.54812	0.5845		0.57549	0.58056	0.60437	0.59862							687	81.665	107.915
688	0.52384	0.52936	0.54698	0.5854		0.57471	0.58102	0.60394	0.59877							688	81.685	107.618
689	0.5234	0.52856	0.54789	0.58372		0.57471	0.58114	0.60343	0.60086							689	81.999	107.4
690	0.52346	0.52867	0.54674	0.58216		0.57692	0.58243	0.60346	0.60078							690	80.97	107.811
691	0.52275	0.52825	0.54617	0.58143		0.57413	0.58269	0.60269	0.60066							691	81.622	107.751
692	0.5222	0.52588	0.54539	0.5823		0.57433	0.58242	0.60402	0.60074							692	81.446	107.654
693	0.52167	0.52661	0.54674	0.58435		0.57531	0.57926	0.60303	0.60019							693	81.614	107.955
694	0.5213	0.52656	0.54516	0.58351		0.57368	0.58108	0.6032	0.59911							694	82.138	108.208
695	0.5213	0.52725	0.54517	0.58158		0.57387	0.58027	0.60343	0.60046							695	81.079	107.321
696	0.52032	0.52702	0.54537	0.58049		0.57495	0.58219	0.60441	0.59863							696	81.611	107.942
697	0.52068	0.52741	0.5458	0.58154		0.57368	0.58114	0.60223	0.59764							697	81.841	107.657
698	0.5201	0.52736	0.54686	0.581		0.57453	0.58093	0.60315	0.5982							698	81.623	107.844
699	0.51973	0.5264	0.54657	0.5814		0.57301	0.57912	0.60444	0.59887							699	81.989	108.136
700	0.52084	0.525	0.54619	0.58206		0.57425	0.57907	0.60352	0.60056							700	81.805	108.738
701	0.5232	0.52551	0.54657	0.58257		0.57389	0.57786	0.60063	0.60046							701	81.188	107.877
702	0.52084	0.52615	0.54656	0.58113		0.5742	0.57931	0.60007	0.59954							702	81.364	108.179
703	0.51863	0.52684	0.54498	0.57959		0.57415	0.57795	0.60257	0.59727							703	81.488	108.174
704	0.52083	0.52563	0.54393	0.58058		0.57336	0.57909	0.60238	0.59704							704	81.296	108.762
705	0.52154	0.52556	0.54491	0.58069		0.57279	0.57905	0.60224	0.59623							705	80.803	107.951
706	0.52051	0.52401	0.5447	0.57922		0.57289	0.57866	0.60188	0.59797							706	81.439	108.131
707	0.52036	0.52414	0.54287	0.58013		0.57255	0.57842	0.60376	0.59683							707	81.49	108.402
708	0.51853	0.52501	0.54355	0.58022		0.57227	0.57885	0.60318	0.59696							708	81.873	108.842
709	0.51762	0.5254	0.54467	0.57867		0.57198	0.57564	0.60264	0.59749							709	81.526	109.267
710	0.52049	0.52571	0.54486	0.57861		0.57226	0.57656	0.60211	0.59638							710	81.307	108.419
711	0.52037	0.5251	0.54268	0.57924		0.57229	0.57699	0.60201	0.59754							711	81.157	108.653
712	0.5187	0.52307	0.54318	0.5795		0.57427	0.57776	0.6032	0.59563							712	81.182	108.009
713	0.52018	0.52489	0.54433	0.57949		0.57136	0.57829	0.60328	0.59563							713	81.738	107.703
714	0.51917	0.52312	0.54421	0.57751		0.57078	0.57633	0.60247	0.59514							714	81.98	108.513
715	0.51848	0.52065	0.54477	0.5772		0.57242	0.57535	0.60112	0.59489							715	81.752	108.146
716	0.51828	0.5228	0.54513	0.57857		0.5716	0.57524	0.60167	0.59312							716	81.657	108.598
717	0.5173	0.52355	0.5424	0.57915		0.57116	0.57735	0.60173	0.59528							717	81.231	109.24
718	0.51762	0.52226	0.54319	0.57883		0.57106	0.5774	0.60217	0.594							718	80.912	108.34
719	0.51835	0.5218	0.54312	0.57724		0.57266	0.57702	0.60322	0.59357							719	81.221	108.299
720	0.51748	0.52131	0.54337	0.57643		0.57155	0.57602	0.601	0.59501							720	81.4	108.725
721	0.51725	0.5239	0.54539	0.57666		0.57185	0.57571	0.60066	0.59542							721	81.565	109.1
722	0.51533	0.52115	0.54549	0.57872		0.57098	0.57542	0.59969	0.59497							722	81.085	108.926
723	0.51651	0.52004	0.54374	0.57705		0.5687	0.57498	0.60052	0.59525							723	81.406	108.449
724	0.51623	0.52106	0.54195	0.57613		0.56963	0.57476	0.60099	0.59487							724	81.122	108.963
725	0.5166	0.522	0.54272	0.57519		0.56886	0.57532	0.60141	0.59332							725	81.299	108.652
726	0.51725	0.52055	0.5441	0.57642		0.5718	0.57515	0.6001	0.59327							726	81.221	108.481
727	0.51473	0.51994	0.54265	0.57558		0.57131	0.57478	0.59997	0.59369							727	81.379	109.487
728	0.51631	0.51998	0.54195	0.57577		0.57058	0.57511	0.60183	0.59412							728	81.601	109.363
729	0.51584	0.51877	0.54099	0.57631		0.5711	0.57437	0.60126	0.59393							729	81.829	108.828
730	0.51546	0.52073	0.5407	0.57622		0.56926	0.57423	0.60024	0.59521							730	81.211	109.051
731	0.51573	0.52122	0.54155	0.57514		0.56921	0.57279	0.60221	0.59465							731	80.876	108.531
732	0.51605	0.51945	0.5417	0.57703		0.57002	0.5714	0.60189	0.59413							732	81.274	109.127
733	0.51593	0.52015	0.54191	0.57657		0.56953	0.5719	0.59872	0.5923							733	81.674	109.596
734	0.51323	0.52147	0.54224	0.57501		0.56956	0.57242	0.59881	0.5926							734	81.928	108.601
735	0.51389	0.51898	0.54352	0.57468		0.56993	0.57306	0.59893	0.59318							735	82.123	109.303
736	0.51466	0.51813	0.54316	0.57495		0.56973	0.57165	0.60022	0.59121							736	81.328	109.445
737	0.51591	0.5178	0.54189	0.5744		0.56906	0.57416	0.59979	0.59118							737	81.706	109.449
738	0.51497	0.51909	0.54105	0.57358		0.56816	0.57308	0.59968	0.59092							738	81.729	108.379
739	0.51472	0.51811	0.54245	0.57407		0.56883	0.57179	0.60157	0.59085							739	81.952	108.883
740	0.51429	0.51854	0.54137	0.57596		0.569	0.5721	0.60107	0.58955							740	81.759	109.443
741	0.51503	0.51813	0.53936	0.57424		0.56976	0.57242	0.60001	0.59053							741	81.52	108.789
742	0.51264	0.51789	0.54109	0.57346		0.57001	0.57042	0.59958	0.59112							742	81.709	109.04
743	0.51259	0.51704	0.54057	0.57327		0.569	0.57112	0.59962	0.59							743	80.631	109.091
744	0.51191	0.51646	0.54047	0.57446		0.56931	0.5723	0.59901	0.59192							744	81.03	109.009
745	0.51297	0.51596	0.54146	0.57419		0.56819	0.57185	0.60068	0.591							745	81.42	108.723
746	0.51398	0.51593	0.54168	0.57507		0.56694	0.57113	0.59989	0.59089							746	81.75	109.395
747	0.51366	0.5162	0.54067	0.57446		0.56645	0.5714	0.60114	0.59028							747	81.126	109.074
748	0.5107	0.51703	0.54164	0.57367		0.56783	0.57153	0.6005	0.59142							748	81.557	108.806
749	0.51172	0.51557	0.54075	0.57295		0.56825	0.56997	0.59853	0.59004							749	81.632	108.984
750	0.51082	0.51504	0.5419	0.57314		0.56701	0.56933	0.59816	0.5919							750	81.048	109.158
751	0.51074	0.51483	0.5415	0.57338		0.56709	0.56837	0.59908	0.5887							751	81.294	109.747
752	0.51174	0.51566	0.54136	0.57437		0.567	0.57131	0.59897	0.58774							752	81.305	110.019
753	0.51065	0.51592	0.53985	0.57378		0.56618	0.56999	0.59882	0.58844							753	81.307	110.037
754	0.5111	0.51602	0.54019	0.57261		0.56728	0.56993	0.59937	0.58934							754	81.355	109.884
755	0.50991	0.5145	0.54097	0.57209		0.56796	0.56958	0.59824	0.58862							755	81.193	108.918
756	0.51051	0.5143	0.53943	0.57204		0.56854	0.56878	0.59812	0.58942							756	81.68	109.308
757	0.51083	0.51529	0.5397	0.57255		0.56763	0.56924	0.59884	0.58977							757	81.196	109.807
758	0.51112	0.51485	0.54092	0.57196		0.56534	0.5687	0.59754	0.58741							758	81.463	109.632
759	0.51034	0.51418	0.54143	0.57266		0.56574	0.56781	0.59717	0.58852							759	81.264	109.656
760	0.51012	0.51379	0.5403	0.57311		0.56596	0.56781	0.59902	0.58822							760	81.012	109.02
761	0.50981	0.51491	0.54175	0.57276		0.56599	0.56893	0.59657	0.58751							761	80.984	109.537
762	0.50902	0.51463	0.54145	0.57232		0.56567	0.569	0.59721	0.58796							762	80.9	110.331
763	0.51047	0.51445	0.53934	0.57113		0.56544	0.5691	0.59924	0.58814							763	81.146	110.26
764	0.51077	0.51488	0.53862	0.5718		0.56603	0.56648	0.5975	0.58737							764	81.484	109.44
765	0.50997	0.51357	0.53994	0.57238		0.56628	0.56672	0.59649	0.58831							765	81.442	109.815
766	0.50814	0.51297	0.53891	0.57206		0.56337	0.56682	0.59891	0.58856							766	80.992	110.044
767	0.50773	0.51277	0.5396	0.57056		0.56473	0.56713	0.59851	0.58854							767	81.013	110.276
768	0.50819	0.51344	0.53855	0.57169		0.56476	0.56732	0.59901	0.58765							768	80.979	110.475
769	0.50825	0.51248	0.5397	0.57223		0.56534	0.56724	0.59907	0.58689							769	81.385	109.649
770	0.50863	0.51013	0.54105	0.57097		0.56469	0.56606	0.59769	0.58856							770	81.553	110.083
771	0.50825	0.51238	0.54004	0.56939		0.56562	0.56608	0.59897	0.58885							771	81.145	110.055
772	0.50743	0.51224	0.54006	0.57035		0.56476	0.56633	0.59915	0.58764							772	80.81	110.663
773	0.5082	0.51238	0.53977	0.5697		0.56623	0.56726	0.59907	0.58568							773	81.631	110.035
774	0.50686	0.51177	0.53841	0.57132		0.56373	0.56573	0.59843	0.58668							774	81.06	109.916
775	0.50763	0.51037	0.53936	0.57104		0.56508	0.56703	0.5975	0.58611							775	81.152	110.489
776	0.50638	0.51081	0.53887	0.57057		0.56569	0.56627	0.59843	0.58478							776	81.561	110.135
777	0.5051	0.51007	0.53981	0.57004		0.56552	0.56482	0.59627	0.58478							777	81.231	110.093
778	0.50639	0.51332	0.53856	0.57019		0.56357	0.56609	0.59825	0.58559							778	81.37	110.659
779	0.50807	0.51113	0.53853	0.56875		0.56387	0.56699	0.59835	0.5867							779	81.48	109.956
780	0.50563	0.51174	0.53817	0.56943		0.56249	0.56556	0.59726	0.58589							780	81.277	110.083
781	0.50607	0.5111	0.53812	0.56773		0.56345	0.5665	0.59614	0.58549							781	81.428	110.05
782	0.50665	0.5103	0.53806	0.56858		0.56417	0.56403	0.59677	0.58543							782	80.957	109.775
783	0.5083	0.51031	0.53788	0.5699		0.56443	0.56479	0.59853	0.58495							783	81.137	110.559
784	0.50784	0.50889	0.53853	0.57038		0.56265	0.5655	0.59647	0.58604							784	81.128	110.893
785	0.50627	0.50894	0.53813	0.56948		0.56363	0.5647	0.59703	0.58536							785	81.361	111.042
786	0.50597	0.50967	0.53653	0.56864		0.56377	0.56504	0.59643	0.58498							786	81.361	110.176
787	0.50525	0.51215	0.53831	0.56912		0.56316	0.56376	0.59579	0.5857							787	81.054	110.529
788	0.50514	0.51104	0.53681	0.57037		0.56413	0.56463	0.59462	0.58337							788	81.075	110.786
789	0.50412	0.50894	0.5382	0.56888		0.56332	0.56353	0.59742	0.58526							789	81.668	110.608
790	0.50376	0.50863	0.5392	0.56701		0.563	0.56339	0.5978	0.58487							790	81.386	110.619
791	0.50406	0.50806	0.53835	0.56774		0.56425	0.5644	0.59657	0.58296							791	81.698	110.239
792	0.50251	0.50799	0.53809	0.56851		0.56322	0.5632	0.59607	0.58434							792	81.404	109.899
793	0.5037	0.50891	0.5376	0.56881		0.5642	0.56316	0.59672	0.58466							793	81.455	110.884
794	0.50437	0.50764	0.53785	0.56924		0.56195	0.56355	0.59944	0.58333							794	81.06	110.724
795	0.50235	0.50843	0.53799	0.56963		0.5621	0.56269	0.59572	0.58267							795	81.008	110.9
796	0.50458	0.50956	0.53612	0.56598		0.5632	0.56361	0.59528	0.5822							796	80.833	111.798
797	0.504	0.50787	0.53599	0.56735		0.56199	0.56397	0.5973	0.58325							797	80.974	111.296
798	0.50471	0.5072	0.53797	0.56718		0.56109	0.56123	0.59774	0.58463							798	81.261	110.921
799	0.50503	0.50555	0.53705	0.56708		0.56077	0.56142	0.59474	0.58304							799	81.165	110.942
800	0.50446	0.50653	0.53689	0.56721		0.56279	0.56456	0.59741	0.58303							800	81.56	110.58
801	0.50347	0.50729	0.53492	0.56759		0.56181	0.56354	0.59613	0.58299							801	82.026	110.59
802	0.50238	0.50807	0.53637	0.56795		0.5617	0.56196	0.5982	0.58357							802	81.133	111.184
803	0.50242	0.50598	0.53666	0.56735		0.56166	0.56208	0.59674	0.58299							803	80.654	111.353
804	0.50294	0.50645	0.53717	0.56662		0.56281	0.56322	0.595	0.5836							804	81.088	110.317
805	0.50358	0.50697	0.53787	0.56674		0.56264	0.56202	0.59587	0.58422							805	81.245	110.564
806	0.50325	0.50454	0.53725	0.56822		0.561	0.56271	0.59643	0.58253							806	80.794	110.97
807	0.50315	0.5063	0.53676	0.56776		0.56143	0.56154	0.59586	0.58298							807	81.476	110.912
808	0.50108	0.50615	0.53578	0.56671		0.56089	0.56222	0.59693	0.58374							808	81.508	110.875
809	0.50205	0.50614	0.53466	0.56578		0.56052	0.56383	0.59535	0.58227							809	81.522	110.786
810	0.50277	0.50463	0.53862	0.56687		0.56103	0.56025	0.59648	0.58081							810	81.658	110.542
811	0.50213	0.5066	0.53507	0.56564		0.56248	0.55908	0.5967	0.58188							811	80.93	110.578
812	0.50165	0.50511	0.53568	0.56623		0.55991	0.56066	0.59626	0.58345							812	81.114	111.062
813	0.50067	0.50391	0.53778	0.56533		0.5588	0.56166	0.59658	0.58225							813	81.483	111.139
814	0.5	0.50533	0.5377	0.56394		0.56017	0.56132	0.59462	0.58033							814	81.108	110.714
815	0.50176	0.50501	0.53548	0.56357		0.5584	0.56109	0.59431	0.58155							815	80.672	111.354
816	0.50019	0.50381	0.53522	0.56454		0.55904	0.56167	0.59643	0.58173							816	80.766	111.662
817	0.50065	0.50434	0.53564	0.56501		0.56092	0.55999	0.59682	0.58214							817	81.687	111.427
818	0.49973	0.5064	0.53454	0.56668		0.5593	0.56032	0.59606	0.58089							818	81.356	111.42
819	0.49803	0.50429	0.53477	0.56693		0.56066	0.55972	0.59604	0.58032							819	81.108	111.213
820	0.49881	0.50425	0.53581	0.56447		0.56125	0.55832	0.59816	0.58077							820	81.911	111.772
821	0.49894	0.50383	0.53612	0.56702		0.55938	0.56119	0.5972	0.58219							821	81.755	111.522
822	0.49858	0.50635	0.53578	0.56675		0.56224	0.56062	0.5962	0.58218							822	81.424	110.821
823	0.49836	0.50323	0.53622	0.56623		0.5613	0.55965	0.59544	0.58309							823	81.374	111.48
824	0.50016	0.50217	0.53612	0.56592		0.55919	0.55903	0.59619	0.5809							824	81.058	111.435
825	0.50052	0.50297	0.53453	0.56495		0.55896	0.55883	0.59563	0.58088							825	81.088	111.186
826	0.4996	0.50325	0.53527	0.56516		0.55987	0.55886	0.59445	0.57822							826	81.119	111.233
827	0.49832	0.50288	0.53606	0.56587		0.55833	0.55835	0.59546	0.579							827	81.074	111.557
828	0.49799	0.50278	0.53517	0.56557		0.55849	0.55854	0.59407	0.58123							828	81.786	111.432
829	0.49794	0.50198	0.53539	0.56459		0.55924	0.55888	0.59489	0.57868							829	81.732	111.363
830	0.49941	0.50223	0.53517	0.56464		0.56166	0.55893	0.59402	0.57982							830	81.891	111.385
831	0.49782	0.50171	0.53571	0.56517		0.55862	0.55717	0.59608	0.5799							831	81.358	110.449
832	0.49758	0.50243	0.53507	0.56318		0.55777	0.55775	0.59591	0.57883							832	81.794	110.945
833	0.49717	0.50184	0.53457	0.56438		0.55883	0.55778	0.59509	0.57925							833	81.136	111.494
834	0.49873	0.50072	0.53365	0.56334		0.55942	0.55861	0.59565	0.5794							834	80.947	111.779
835	0.49835	0.50127	0.53471	0.56374		0.55874	0.55773	0.59377	0.57836							835	81.896	112.062
836	0.49724	0.50062	0.53438	0.56362		0.55864	0.55712	0.59452	0.57849							836	82.05	111.934
837	0.49698	0.50031	0.53274	0.56477		0.55854	0.55785	0.59377	0.57856							837	80.951	112.28
838	0.49533	0.49987	0.53513	0.56356		0.55742	0.55649	0.59433	0.58153							838	80.807	112.222
839	0.49564	0.50059	0.53427	0.56366		0.55955	0.55636	0.5953	0.57941							839	80.877	112.103
840	0.496	0.50099	0.53492	0.56355		0.55843	0.55637	0.59473	0.57775							840	81.401	111.689
841	0.49669	0.50093	0.53583	0.5635		0.55879	0.55748	0.59301	0.5779							841	81.116	112.092
842	0.49765	0.50209	0.53328	0.56334		0.55875	0.55627	0.59315	0.57831							842	81.447	111.937
843	0.49714	0.50114	0.53282	0.56197		0.55791	0.55745	0.59506	0.58007							843	80.749	111.516
844	0.49502	0.50022	0.53298	0.5629		0.55865	0.55751	0.59444	0.5788							844	80.885	111.853
845	0.49478	0.49929	0.5338	0.56236		0.55804	0.55649	0.59479	0.5775							845	81.218	111.905
846	0.4937	0.50054	0.53276	0.56318		0.55799	0.55594	0.59483	0.57937							846	80.957	112.113
847	0.4945	0.50126	0.53272	0.56081		0.55697	0.55596	0.59372	0.58012							847	80.918	111.94
848	0.49395	0.50015	0.53334	0.56118		0.55903	0.55629	0.5948	0.57894							848	81.729	112.454
849	0.49412	0.49924	0.53409	0.56194		0.55692	0.55494	0.5933	0.57842							849	81.375	112.205
850	0.49206	0.49911	0.53415	0.5628		0.55656	0.55543	0.59371	0.57839							850	81.178	112.788
851	0.49256	0.49995	0.53489	0.56114		0.55594	0.55421	0.59562	0.57765							851	80.819	112.307
852	0.49124	0.49798	0.53462	0.56203		0.55571	0.5547	0.59251	0.57948							852	81.038	112.26
853	0.49488	0.49913	0.53452	0.56223		0.55702	0.55644	0.59174	0.57792							853	81.082	112.035
854	0.49516	0.49816	0.53402	0.56182		0.55721	0.55529	0.59298	0.5762							854	81.053	112.472
855	0.49509	0.49846	0.53248	0.56156		0.55754	0.55538	0.59324	0.5768							855	80.838	112.177
856	0.49384	0.49706	0.53276	0.56206		0.55652	0.55428	0.59512	0.57591							856	80.977	111.92
857	0.49358	0.49706	0.53359	0.56382		0.55537	0.5543	0.5949	0.57627							857	80.231	112.061
858	0.49335	0.49711	0.5328	0.5625		0.55592	0.55509	0.59415	0.57857							858	81.328	112.197
859	0.49184	0.49802	0.5344	0.56209		0.55612	0.55398	0.59602	0.5785							859	81.302	112.511
860	0.49215	0.49834	0.53415	0.56249		0.55546	0.55481	0.59389	0.57776							860	80.902	112.211
861	0.49371	0.49898	0.53193	0.56056		0.55635	0.55525	0.59406	0.5775							861	80.656	111.875
862	0.49273	0.4966	0.53216	0.56008		0.55673	0.55404	0.5947	0.57654							862	80.962	111.629
863	0.49201	0.49742	0.53238	0.56349		0.5565	0.5535	0.59424	0.57743							863	81.34	112.398
864	0.49273	0.49739	0.53249	0.56049		0.55556	0.55319	0.59403	0.57668							864	80.838	113.572
865	0.49217	0.49685	0.53287	0.55956		0.55517	0.55425	0.59344	0.57717							865	81.002	112.111
866	0.49219	0.49752	0.53179	0.56099		0.555	0.55361	0.59259	0.57795							866	81.908	112.488
867	0.49408	0.49593	0.5322	0.5609		0.55424	0.55333	0.59282	0.57576							867	81.053	111.945
868	0.49209	0.49591	0.53255	0.5617		0.55392	0.5515	0.5929	0.57545							868	80.934	112.703
869	0.48911	0.49707	0.53352	0.56063		0.55676	0.55198	0.59322	0.57446							869	80.485	112.71
870	0.49051	0.49485	0.53357	0.56045		0.55647	0.55385	0.59545	0.57613							870	80.918	111.756
871	0.48944	0.49566	0.53394	0.56022		0.55488	0.5536	0.59334	0.57609							871	80.847	112.415
872	0.49199	0.4951	0.53332	0.56018		0.55433	0.55304	0.59415	0.57567							872	81.018	112.524
873	0.49128	0.49695	0.5322	0.56142		0.55445	0.55207	0.59352	0.57718							873	80.862	112.009
874	0.49166	0.49534	0.53187	0.55987		0.55309	0.55261	0.59357	0.57554							874	81.033	112.579
875	0.49233	0.49597	0.53067	0.56018		0.55426	0.55275	0.59364	0.57622							875	80.834	112.528
876	0.49166	0.49463	0.53394	0.56113		0.5539	0.55287	0.59208	0.576							876	81.442	112.525
877	0.49137	0.49422	0.53416	0.56093		0.55357	0.55313	0.59111	0.57479							877	81.26	112.647
878	0.49066	0.49569	0.53185	0.56086		0.55399	0.5517	0.59483	0.57505							878	80.964	112.893
879	0.49072	0.49362	0.53218	0.56093		0.55343	0.55212	0.59212	0.57533							879	81.313	112.33
880	0.48929	0.49276	0.53225	0.55798		0.55358	0.55257	0.59044	0.57532							880	81.403	111.788
881	0.48956	0.49294	0.53081	0.56018		0.55432	0.55295	0.59217	0.57468							881	81.077	112.827
882	0.48909	0.49391	0.53101	0.56066		0.5546	0.55226	0.59188	0.57496							882	81.217	112.592
883	0.48863	0.49509	0.53152	0.5612		0.55368	0.55232	0.59261	0.57626							883	81.301	112.282
884	0.48911	0.49329	0.53206	0.56045		0.5547	0.55077	0.59404	0.57626							884	80.954	112.829
885	0.48918	0.49318	0.53214	0.55999		0.55547	0.55121	0.59334	0.57568							885	80.362	113.091
886	0.48946	0.49238	0.5326	0.56059		0.5543	0.55166	0.5943	0.57579							886	80.592	112.589
887	0.48904	0.49416	0.53205	0.55931		0.55382	0.5506	0.59324	0.57406							887	80.825	112.812
888	0.48827	0.49349	0.53197	0.55948		0.55382	0.54997	0.59294	0.5753							888	80.491	112.88
889	0.4878	0.49246	0.53177	0.55847		0.553	0.55189	0.59395	0.57503							889	80.893	113.399
890	0.48778	0.49218	0.53123	0.55886		0.5541	0.5519	0.59223	0.57433							890	80.425	113.449
891	0.48742	0.49188	0.5316	0.55908		0.55381	0.55191	0.59271	0.57416							891	80.639	113.118
892	0.48765	0.49245	0.5318	0.5585		0.55279	0.5491	0.59314	0.57516							892	81.296	113.024
893	0.4877	0.49312	0.53047	0.55926		0.55291	0.55082	0.5931	0.57537							893	81.215	114.164
894	0.48774	0.49291	0.53178	0.55792		0.55113	0.54824	0.59243	0.5762							894	81.16	113.329
895	0.48594	0.49303	0.53165	0.55842		0.5534	0.54875	0.59317	0.57522							895	81.369	113.4
896	0.48774	0.49294	0.53381	0.5572		0.55186	0.55206	0.59235	0.57191							896	81.074	113.437
897	0.48662	0.49097	0.53144	0.55659		0.55282	0.55097	0.59271	0.57281							897	81.217	112.889
898	0.48687	0.49106	0.52973	0.55779		0.55336	0.54955	0.59177	0.5748							898	81.013	113.188
899	0.48656	0.49339	0.53048	0.55705		0.55227	0.54966	0.59025	0.57473							899	81.073	113.287
900	0.4858	0.49283	0.53008	0.55555		0.55201	0.55	0.59235	0.56028							900	80.594	113.174
901	0.50684	0.50385	0.49031	0.52116		0.54409	0.5798	0.67776	0.57426							901	80.669	113.934
902	0.53065	0.58658	0.37824	0.42935		0.46843	0.65893	0.76053	0.56682							902	80.305	113.339
903	0.35526	0.64522	0.28231	0.32998		0.36251	0.51487	0.41692	0.43182							903	80.418	113.688
904	0.26345	0.31091	0.25175	0.25868		0.30679	0.36018	0.32561	0.33124							904	80.839	113.484
905	0.22437	0.26938	0.20585	0.22242		0.2708	0.28821	0.26425	0.27912							905	80.554	113.356
906	0.20331	0.23629	0.17099	0.19645		0.25164	0.26116	0.23548	0.24237							906	80.045	113.642
907	0.18724	0.21102	0.15282	0.17242		0.23368	0.24525	0.21398	0.21755							907	80.98	113.348
908	0.17271	0.19528	0.13723	0.14423		0.22165	0.23225	0.1931	0.19454							908	81.248	113.706
909	0.16252	0.1819	0.12232	0.1285		0.21166	0.22148	0.17531	0.17223							909	81.31	113.32
910	0.15142	0.17171	0.10712	0.11733		0.20144	0.21108	0.15871	0.15881							910	81.216	113.341
911	0.14301	0.15902	0.09436	0.10782		0.19265	0.20149	0.14573	0.14795							911	80.736	113.478
912	0.13462	0.14767	0.08535	0.09412		0.18412	0.19235	0.13356	0.13375							912	80.714	113.173
913	0.12521	0.13879	0.0767	0.08645		0.17564	0.18423	0.12113	0.12158							913	81.063	113.607
914	0.11723	0.12971	0.06987	0.0777		0.16685	0.17668	0.11171	0.1125							914	80.498	114.01
915	0.11127	0.12218	0.06331	0.06939		0.15779	0.16851	0.10233	0.1044							915	80.527	113.372
916	0.10398	0.11605	0.05651	0.06341		0.15248	0.16159	0.09516	0.09568							916	80.943	113.939
917	0.09643	0.10897	0.05152	0.05807		0.14467	0.15635	0.08688	0.08831							917	80.734	113.06
918	0.09206	0.10231	0.04658	0.05321		0.138	0.14993	0.07937	0.08123							918	80.786	113.508
919	0.08712	0.0947	0.04133	0.04831		0.1324	0.14339	0.07407	0.0756							919	81.327	113.567
920	0.082	0.08917	0.037	0.04375		0.12576	0.1365	0.06749	0.06916							920	81.261	113.585
921	0.07739	0.08361	0.03359	0.04062		0.12146	0.13161	0.06215	0.06341							921	81.182	113.202
922	0.07334	0.0801	0.0316	0.03872		0.11667	0.12642	0.05737	0.05868							922	81.017	113.667
923	0.06864	0.07537	0.02924	0.03409		0.11075	0.12099	0.05302	0.05454							923	80.408	114.025
924	0.06463	0.07056	0.0261	0.0317		0.10575	0.11672	0.04919	0.05011							924	81.128	113.324
925	0.06148	0.06702	0.02437	0.0301		0.1015	0.11228	0.04587	0.0463							925	81.15	113.649
926	0.05832	0.06331	0.02286	0.02777		0.09756	0.10723	0.04211	0.04314							926	81.505	113.306
927	0.05461	0.06012	0.02099	0.02624		0.09363	0.103	0.03917	0.03975							927	80.869	113.723
928	0.05196	0.05641	0.01966	0.0249		0.08914	0.10062	0.03661	0.03671							928	80.303	114.275
929	0.0491	0.05376	0.01832	0.02315		0.0849	0.09601	0.03436	0.03462							929	80.741	113.568
930	0.04679	0.05067	0.0168	0.02152		0.08168	0.09186	0.03232	0.03255							930	81.394	113.063
931	0.04384	0.04756	0.0157	0.01979		0.07841	0.08826	0.03023	0.03052							931	81.218	114.201
932	0.04217	0.0449	0.01529	0.01883		0.07515	0.08492	0.02819	0.02834							932	81.232	114.068
933	0.03989	0.04251	0.01407	0.01827		0.07243	0.08245	0.02643	0.02665							933	80.523	113.354
934	0.03775	0.04038	0.01292	0.01779		0.06917	0.07875	0.0249	0.02515							934	80.785	113.326
935	0.03615	0.03856	0.01235	0.01606		0.06646	0.07554	0.02366	0.02343							935	81.409	113.937
936	0.03402	0.03672	0.01174	0.01507		0.06423	0.07292	0.02255	0.02167							936	80.956	113.932
937	0.0324	0.035	0.01163	0.01432		0.06091	0.07065	0.02095	0.02088							937	81.007	114.133
938	0.03063	0.03325	0.01046	0.01394		0.05879	0.06766	0.01999	0.01971							938	80.956	113.645
939	0.02935	0.03099	0.0104	0.01339		0.05616	0.06513	0.01906	0.01881							939	80.792	113.885
940	0.02846	0.02982	0.00992	0.01242		0.05379	0.06277	0.01823	0.01787							940	80.782	114.058
941	0.02701	0.02866	0.00955	0.01207		0.05178	0.06007	0.0171	0.01681							941	80.604	114.095
942	0.02551	0.02666	0.00927	0.01174		0.05016	0.05752	0.01665	0.0162							942	80.587	113.925
943	0.02457	0.02594	0.00879	0.01123		0.0472	0.0557	0.01605	0.01545							943	81.205	113.89
944	0.0237	0.02489	0.00873	0.01081		0.04547	0.05383	0.01532	0.01449							944	80.905	114.628
945	0.02263	0.02374	0.00859	0.01058		0.04362	0.05169	0.0147	0.01363							945	80.605	113.945
946	0.02162	0.02251	0.00836	0.01027		0.04178	0.04969	0.01413	0.01329							946	80.741	114.285
947	0.02106	0.02163	0.00814	0.00987		0.04098	0.04795	0.01376	0.0127							947	81.084	114.373
948	0.02027	0.02068	0.00791	0.00995		0.03952	0.04658	0.01325	0.0123							948	80.81	114.154
949	0.01921	0.01974	0.008	0.00957		0.03723	0.04473	0.01272	0.01206							949	80.537	113.987
950	0.01887	0.019	0.00776	0.00929		0.03605	0.04318	0.01252	0.01108							950	80.951	113.765
951	0.01835	0.01803	0.00751	0.00907		0.0351	0.0412	0.01229	0.01093							951	80.792	115.073
952	0.01732	0.01722	0.00751	0.00876		0.03382	0.04038	0.01165	0.01062							952	80.664	114.159
953	0.01686	0.01681	0.0073	0.00873		0.03262	0.0389	0.01136	0.01031							953	81.272	114.159
954	0.01621	0.01628	0.00692	0.00851		0.03088	0.03742	0.01115	0.0101							954	80.995	114.24
955	0.01548	0.01552	0.0071	0.00857		0.03041	0.03644	0.0109	0.00994							955	81.203	114.732
956	0.01546	0.0149	0.00709	0.00866		0.02907	0.03485	0.01066	0.00974							956	80.685	114.442
957	0.01499	0.01446	0.00695	0.00838		0.0281	0.03373	0.01044	0.0093							957	80.53	114.285
958	0.01429	0.01406	0.00688	0.00808		0.02746	0.03249	0.01027	0.00914							958	80.747	114.472
959	0.01405	0.01345	0.00702	0.00806		0.0262	0.03118	0.00987	0.00904							959	80.896	114.235
960	0.01361	0.01306	0.00684	0.00838		0.02556	0.03014	0.00988	0.00881							960	80.864	114.518
961	0.01323	0.0128	0.00675	0.00832		0.02468	0.02974	0.00972	0.00838							961	80.577	114.455
962	0.01253	0.01238	0.00671	0.00793		0.02363	0.02867	0.00977	0.00816							962	80.971	115.408
963	0.01257	0.01196	0.00658	0.00783		0.02349	0.02782	0.00937	0.00791							963	80.982	115.105
964	0.01223	0.01149	0.00656	0.00784		0.02231	0.02654	0.0092	0.00791							964	81.153	114.444
965	0.01205	0.01122	0.00667	0.0077		0.02126	0.02604	0.00946	0.00797							965	80.861	114.591
966	0.0119	0.01089	0.00645	0.00777		0.02112	0.02523	0.00927	0.00777							966	81.14	114.85
967	0.01152	0.01076	0.00636	0.00799		0.0208	0.02448	0.00893	0.0077							967	80.78	115.223
968	0.01114	0.01051	0.00636	0.00758		0.01986	0.02386	0.00886	0.00767							968	80.337	115.742
969	0.01125	0.01035	0.00643	0.00756		0.01899	0.02296	0.00889	0.00762							969	81.335	114.392
970	0.01088	0.01004	0.00647	0.0076		0.01839	0.02215	0.00868	0.00745							970	80.812	114.739
971	0.01074	0.00986	0.00659	0.00773		0.01785	0.02194	0.00869	0.00724							971	80.57	115.178
972	0.01058	0.00983	0.00646	0.00756		0.01714	0.02133	0.00847	0.00704							972	80.797	114.533
973	0.0103	0.00973	0.00655	0.00749		0.01655	0.02066	0.00856	0.0071							973	81.36	114.843
974	0.01028	0.0095	0.00655	0.00764		0.01641	0.02029	0.00894	0.00716							974	80.192	114.899
975	0.01011	0.00915	0.00667	0.00723		0.0159	0.01919	0.00861	0.00722							975	80.398	114.714
976	0.00997	0.00891	0.00654	0.00728		0.01575	0.01843	0.00861	0.00707							976	80.682	114.502
977	0.00963	0.00867	0.00648	0.00722		0.01497	0.01814	0.00844	0.00705							977	80.808	113.786
978	0.00987	0.00852	0.00638	0.00752		0.01451	0.01804	0.00847	0.00691							978	80.934	114.101
979	0.00965	0.00856	0.00636	0.00763		0.01441	0.01751	0.00861	0.00692							979	80.515	115.105
980	0.00965	0.00865	0.00638	0.00745		0.01379	0.01687	0.0083	0.00675							980	80.53	115.455
981	0.00955	0.00829	0.00633	0.00733		0.0136	0.01645	0.00817	0.00666							981	80.581	114.988
982	0.00912	0.00815	0.00635	0.00717		0.01342	0.01598	0.00808	0.00655							982	81.075	114.702
983	0.00906	0.00816	0.00644	0.00726		0.01301	0.01574	0.00823	0.00667							983	80.908	114.127
984	0.00896	0.00803	0.0065	0.00732		0.01264	0.0157	0.00807	0.00662							984	81.265	114.76
985	0.00915	0.00781	0.0063	0.00726		0.01242	0.01494	0.00803	0.00651							985	80.982	115.236
986	0.00919	0.00788	0.00643	0.00729		0.01225	0.01441	0.00785	0.00659							986	80.455	114.555
987	0.00885	0.00765	0.00625	0.00728		0.0118	0.01409	0.00792	0.00664							987	80.229	115.355
988	0.00881	0.00759	0.00629	0.00726		0.01148	0.01354	0.0077	0.00637							988	80.119	116.096
989	0.00875	0.00743	0.00629	0.00708		0.01132	0.01366	0.0077	0.00633							989	80.829	114.602
990	0.00873	0.00742	0.00626	0.00699		0.01116	0.01336	0.00789	0.00636							990	80.777	115.229
991	0.00867	0.00731	0.00625	0.00714		0.0107	0.01287	0.00784	0.00642							991	80.572	115.037
992	0.00846	0.00734	0.00617	0.00719		0.01049	0.01274	0.00776	0.00651							992	81.296	114.853
993	0.00856	0.00721	0.00599	0.00722		0.01036	0.01252	0.0077	0.00641							993	81.335	114.908
994	0.00849	0.00715	0.00615	0.00706		0.01029	0.01211	0.00776	0.00638							994	81.223	114.874
995	0.00844	0.00711	0.00623	0.00703		0.01002	0.01204	0.00788	0.00627							995	80.802	115.327
996	0.00826	0.0072	0.00621	0.00705		0.00978	0.0117	0.00777	0.00622							996	81.069	116.569
997	0.00799	0.00714	0.0063	0.00706		0.00953	0.0115	0.00772	0.00605							997	81.057	115.819
998	0.00789	0.00679	0.00613	0.00711		0.00953	0.01107	0.00773	0.0062							998	80.016	115.405
999	0.0082	0.00683	0.00625	0.00715		0.00929	0.01094	0.00758	0.00612							999	80.549	115.114
1000	0.00807	0.00683	0.00622	0.00722		0.00926	0.01086	0.00759	0.00612							1000	81.103	116.034
1001	0.0081	0.00696	0.00623	0.00714		0.00909	0.01059	0.00757	0.00626							1001	81.338	115.441
1002	0.00797	0.00679	0.00614	0.00699		0.00889	0.01065	0.00746	0.00603							1002	80.959	115.913
1003	0.00798	0.00686	0.00604	0.00708		0.00889	0.01072	0.00757	0.00617							1003	80.867	116.126
																1004	80.377	115.922
																1005	81.271	115.008
																1006	81.117	115.247
																1007	80.492	115.305
																1008	80.732	115.578
																1009	80.681	115.527
																1010	80.628	115.884
																1011	80.41	116.056
																1012	80.248	116.071
																1013	80.726	115.976
																1014	80.277	115.835
																1015	80.894	115.424
																1016	80.709	115.308
																1017	80.298	115.631
																1018	81.414	114.93
																1019	80.581	115.253
																1020	80.789	115.282
																1021	80.055	115.623
																1022	79.973	115.662
																1023	80.4	115.35
																1024	80.317	115.226
																1025	80.585	114.468
																1026	80.901	115.924
																1027	80.745	115.795
																1028	81.086	115.858
																1029	80.92	116.132
																1030	80.923	115.816
																1031	80.753	116.093
																1032	80.549	115.897
																1033	80.756	116.551
																1034	81.351	116.452
																1035	81.199	116.077
																1036	80.898	116.96
																1037	80.605	116.13
																1038	80.138	116.131
																1039	80.66	116.196
																1040	80.877	115.949
																1041	80.412	116.05
																1042	80.334	117.039
																1043	80.384	116.382
																1044	80.605	116.3
																1045	80.765	116.889
																1046	81.202	116.637
																1047	80.575	116.473
																1048	81.011	116.587
																1049	81.07	116.202
																1050	80.568	116.427
																1051	80.53	117.323
																1052	80.442	116.743
																1053	79.935	115.921
																1054	80.85	116.261
																1055	80.908	116.407
																1056	80.881	116.357
																1057	80.69	116.275
																1058	80.497	116.421
																1059	80.586	116.461
																1060	80.62	116.407
																1061	80.651	116.516
																1062	80.557	115.542
																1063	81.197	116.158
																1064	80.989	117.158
																1065	80.497	116.124
																1066	80.646	116.054
																1067	80.64	116.918
																1068	80.904	115.9
																1069	81.01	116.384
																1070	80.556	116.507
																1071	80.208	116.135
																1072	79.959	116.849
																1073	80.327	116.676
																1074	81.173	116.449
																1075	81.577	116.723
																1076	81.119	116.325
																1077	80.485	116.437
																1078	80.275	116.09
																1079	80.214	115.926
																1080	80.57	116.246
																1081	81.333	116.827
																1082	80.942	117.189
																1083	80.302	116.723
																1084	80.378	116.878
																1085	80.664	117.49
																1086	80.841	117.051
																1087	80.813	117.476
																1088	80.804	116.477
																1089	80.781	116.759
																1090	80.859	116.615
																1091	80.847	116.424
																1092	80.167	116.967
																1093	80.805	117.121
																1094	80.65	116.93
																1095	80.8	117.402
																1096	81.061	117.113
																1097	80.673	117.155
																1098	80.61	117.459
																1099	80.715	116.606
																1100	80.455	117.515
																1101	80.451	117.7
																1102	80.794	117.375
																1103	80.127	117.324
																1104	80.757	117.38
																1105	80.492	117.307
																1106	80.259	117.182
																1107	80.44	117.309
																1108	80.405	117.285
																1109	80.656	117.11
																1110	80.399	117.382
																1111	79.876	116.616
																1112	80.077	117.643
																1113	80.346	117.52
																1114	80.163	117.079
																1115	80.039	117.793
																1116	79.816	117.975
																1117	80.359	117.859
																1118	80.038	117.853
																1119	80.32	117.33
																1120	80.504	118.273
																1121	80.493	117.778
																1122	80.666	117.35
																1123	80.456	117.807
																1124	80.785	117.789
																1125	80.746	118.013
																1126	80.642	118.03
																1127	80.43	117.599
																1128	79.958	118.55
																1129	80.124	118.329
																1130	80.304	117.64
																1131	80.405	117.579
																1132	80.923	117.589
																1133	80.477	117.905
																1134	80.149	117.9
																1135	80.477	118.085
																1136	80.794	117.808
																1137	80.722	117.654
																1138	80.713	118.121
																1139	80.701	117.998
																1140	80.145	117.54
																1141	79.977	118.195
																1142	79.793	118.509
																1143	80.138	118.009
																1144	80.42	118.497
																1145	80.143	118.697
																1146	80.029	118.753
																1147	80.21	118.172
																1148	81.41	117.686
																1149	80.604	118.74
																1150	80.688	118.263
																1151	80.548	117.911
																1152	80.969	118.139
																1153	80.729	118.244
																1154	80.798	117.76
																1155	80.703	118.487
																1156	80.47	118.223
																1157	80.372	118.784
																1158	80.591	118.721
																1159	80.506	117.551
																1160	80.515	118.274
																1161	80.682	118.442
																1162	81.072	117.629
																1163	81.031	117.479
																1164	80.419	118.234
																1165	80.517	118.303
																1166	80.45	118.024
																1167	80.374	118.493
																1168	79.984	117.963
																1169	80.593	118.57
																1170	80.389	118.606
																1171	80.618	118.543
																1172	80.776	120.101
																1173	79.96	118.472
																1174	80.179	119.071
																1175	80.385	118.425
																1176	79.93	118.808
																1177	79.736	118.946
																1178	79.89	118.639
																1179	79.889	118.707
																1180	80.145	118.992
																1181	80.931	118.803
																1182	80.073	118.823
																1183	79.767	119.071
																1184	80.669	118.952
																1185	80.509	119.241
																1186	80.517	118.971
																1187	80.181	118.703
																1188	80.743	118.873
																1189	79.933	119.511
																1190	80.312	118.77
																1191	80.266	118.739
																1192	80.667	118.862
																1193	80.378	118.795
																1194	80.208	119.459
																1195	80.387	118.379
																1196	80.563	118.314
																1197	80.803	119.165
																1198	80.589	119.976
																1199	80.151	119.626
																1200	80.215	118.995
																1201	80.476	119.278
																1202	80.461	119.057
																1203	80.776	119.107
																1204	80.623	119.03
																1205	80.093	119.195
																1206	80.172	118.337
																1207	80.235	119.046
																1208	79.537	118.534
																1209	79.384	119.634
																1210	80.777	119.438
																1211	80.568	119.47
																1212	80.236	119.493
																1213	80.688	118.771
																1214	80.75	118.576
																1215	80.07	118.854
																1216	80.191	119.485
																1217	80.615	119.973
																1218	80.079	119.069
																1219	80.346	119.419
																1220	80.285	119.402
																1221	80.284	119.62
																1222	79.949	120.007
																1223	79.674	119.159
																1224	80.635	118.996
																1225	80.372	119.444
																1226	80.411	120.154
																1227	80.152	119.975
																1228	80.76	119.321
																1229	80.526	118.981
																1230	79.874	119.916
																1231	79.818	119.656
																1232	79.964	119.757
																1233	79.724	119.827
																1234	79.859	119.872
																1235	80.098	120.05
																1236	80.033	119.304
																1237	80.075	120.614
																1238	79.213	119.316
																1239	79.583	118.821
																1240	80.048	119.42
																1241	79.842	119.818
																1242	80.231	120.254
																1243	80.922	119.486
																1244	80.044	120.107
																1245	80.238	120.175
																1246	80.184	118.723
																1247	81.216	119.419
																1248	80.945	118.833
																1249	80.473	119.443
																1250	81.206	119.138
																1251	80.994	119.666
																1252	80.589	119.772
																1253	80.958	120.11
																1254	81.026	120.215
																1255	80.636	120.312
																1256	79.933	120.287
																1257	80.699	119.331
																1258	80.456	119.861
																1259	80.181	119.646
																1260	80.153	119.918
																1261	80.833	120.652
																1262	81.012	119.615
																1263	80.644	119.992
																1264	80.145	119.766
																1265	80.344	120.916
																1266	80.375	142.328
																1267	79.892	164.916
																1268	80.349	176.681
																1269	80.893	189.264
																1270	80.519	197.236
																1271	80.31	199.308
																1272	80.017	198.975
																1273	80.32	199.888
																1274	80.391	199.997
																1275	80.334	200.343
																1276	79.577	200.283
																1277	80.362	200.582
																1278	79.995	200.132
																1279	80.078	201.355
																1280	80.404	200.458
																1281	80.43	200.611
																1282	80.632	201.314
																1283	80.01	199.447
																1284	80.068	200.618
																1285	79.719	200.887
																1286	79.9	200.714
																1287	80.024	200.122
																1288	79.817	199.88
																1289	79.543	200.371
																1290	80.839	200.836
																1291	80.349	201.067
																1292	80.399	201.27
																1293	80.173	201.786
																1294	80.24	200.971
																1295	80.511	199.574
																1296	80.302	199.346
																1297	80.259	200.478
																1298	79.859	199.666
																1299	80.01	200.209
																1300	80.779	200.199
																1301	80.359	199.657
																1302	80.183	200.231
																1303	80.54	200.501
																1304	80.318	201.199
																1305	80.798	200.291
																1306	80.121	200.348
																1307	79.985	200.239
																1308	80.232	199.561
																1309	80.309	200.352
																1310	80.185	199.335
																1311	80.034	199.786
																1312	79.651	199.283
																1313	80.546	200.184
																1314	80.648	200.292
																1315	80.721	201.738
																1316	81.074	200.507
																1317	80.101	199.432
																1318	80.376	199.407
																1319	80.788	200.388
																1320	80.48	200.321
																1321	80.414	200.335
																1322	80.555	199.302
																1323	80.374	199.642
																1324	80.449	200.254
																1325	80.044	199.534
																1326	79.823	199.487
																1327	80.431	199.816
																1328	80.045	200.884
																1329	80.048	199.588
																1330	79.804	200.678
																1331	80.059	200.056
																1332	79.13	200.225
																1333	79.854	200.568
																1334	80.254	199.821
																1335	80.165	199.975
																1336	80.026	200.693
																1337	80.215	200.412
																1338	79.834	200.506
																1339	79.797	200.927
																1340	79.91	201.2
																1341	79.772	200.887
																1342	80.294	201.364
																1343	80.483	200.641
																1344	80.156	201.036
																1345	80.106	199.453
																1346	80.048	200.064
																1347	79.968	201.385
																1348	80.449	201.354
																1349	80.702	200.862
																1350	80.366	200.087
																1351	91.493	201.583
																1352	124.038	201.189
																1353	103.965	200.469
																1354	79.663	201.274
																1355	80.332	200.83
																1356	80.083	200.91
																1357	80.116	200.076
																1358	79.903	199.94
																1359	79.568	199.855
																1360	79.848	200.219
																1361	79.798	200.527
																1362	79.172	200.246
																1363	79.493	199.354
																1364	78.981	201.268
																1365	79.754	200.44
																1366	79.59	200.938
																1367	79.334	201.021
																1368	79.239	200.971
																1369	78.608	200.376
																1370	78.418	201.093
																1371	79.111	201.054
																1372	79.466	200.455
																1373	79.627	200.387
																1374	80.16	200.294
																1375	79.607	200.553
																1376	79.018	200.593
																1377	78.867	200.671
																1378	78.854	199.815
																1379	79.063	199.866
																1380	79.1	199.502
																1381	79.353	198.855
																1382	79.035	199.882
																1383	79.119	200.13
																1384	79.367	199.976
																1385	79.372	200.317
																1386	79.259	200.483
																1387	78.809	200.094
																1388	78.618	200.878
																1389	78.577	200.937
																1390	78.915	200.286
																1391	79.068	200.425
																1392	78.979	199.964
																1393	79.281	200.501
																1394	78.972	200.145
																1395	78.86	200.028
																1396	80.012	200.124
																1397	79.215	199.612
																1398	78.786	200.127
																1399	79.483	199.49
																1400	79.259	199.928
																1401	79.357	200.402
																1402	79.18	200.093
																1403	78.381	201.23
																1404	79.049	199.821
																1405	78.886	201.01
																1406	78.74	200.526
																1407	79.116	199.305
																1408	79.184	199.688
																1409	79.831	200.63
																1410	78.9	199.54
																1411	79.183	199.743
																1412	78.914	199.304
																1413	78.659	199.347
																1414	79.003	199.908
																1415	78.672	200.598
																1416	78.808	200.109
																1417	79.284	199.72
																1418	79.241	199.384
																1419	78.858	198.778
																1420	79.122	199.85
																1421	79.082	200.195
																1422	78.504	200.866
																1423	78.892	200.402
																1424	79.044	199.216
																1425	78.939	199.812
																1426	78.723	200.58
																1427	79.258	200.274
																1428	78.783	200.219
																1429	78.823	199.051
																1430	79.288	199.44
																1431	78.893	199.364
																1432	79.135	200.183
																1433	79.36	199.44
																1434	78.979	200.077
																1435	79.069	200.005
																1436	78.92	199.611
																1437	79.289	199.318
																1438	78.627	199.547
																1439	78.855	199.922
																1440	79.105	199.569
																1441	78.627	200.6
																1442	78.802	199.468
																1443	78.794	199.404
																1444	79.193	200.084
																1445	78.776	200.067
																1446	78.802	200.273
																1447	79.07	200.539
																1448	78.962	200.108
																1449	79.349	201.066
																1450	78.639	200.455
																1451	79.01	200.081
																1452	79.039	200.226
																1453	79.241	199.11
																1454	79.668	199.681
																1455	79.45	199.584
																1456	79.371	199.826
																1457	79.408	199.974
																1458	79.527	200.176
																1459	79.007	201.057
																1460	78.825	199.194
																1461	79.211	199.943
																1462	78.171	199.894
																1463	79.057	198.939
																1464	79.311	199.523
																1465	79.353	199.778
																1466	79.222	200.885
																1467	78.634	200.595
																1468	78.792	200.325
																1469	79.645	200.833
																1470	79.34	200.733
																1471	78.779	201.148
																1472	79.249	200.176
																1473	79.431	199.664
																1474	79.517	199.615
																1475	78.513	200.313
																1476	78.278	200.131
																1477	78.517	200.496
																1478	78.548	200.465
																1479	79.282	200.41
																1480	78.932	201.104
																1481	78.946	199.802
																1482	78.839	199.806
																1483	79.133	200.309
																1484	78.864	199.738
																1485	78.684	200.252
																1486	79.105	200.105
																1487	79.202	200.306
																1488	78.963	200.284
																1489	78.305	200.933
																1490	78.5	199.707
																1491	78.49	198.908
																1492	78.639	200.127
																1493	78.929	200.282
																1494	79.358	200.033
																1495	79.447	200.337
																1496	79.212	200.117
																1497	78.91	199.43
																1498	78.474	198.852
																1499	78.432	199.981
																1500	79.091	199.271
																1501	78.823	200.231
																1502	78.856	200.801
																1503	78.805	200.444
																1504	79.291	200.215
																1505	79.613	199.778
																1506	79.226	200.17
																1507	78.916	200.744
																1508	78.983	200.289
																1509	78.974	201.192
																1510	79.122	200.564
																1511	79.164	200.048
																1512	78.714	199.57
																1513	79.148	199.764
																1514	79	200.35
																1515	78.632	201.184
																1516	79.243	200.775
																1517	78.941	200.151
																1518	78.379	199.424
																1519	78.657	199.944
																1520	79.164	199.889
																1521	78.722	199.744
																1522	79.049	200.136
																1523	79.1	199.72
																1524	79.091	198.658
																1525	78.765	199.669
																1526	78.453	200.471
																1527	79.407	199.793
																1528	79.128	200.547
																1529	78.861	200.139
																1530	78.994	199.667
																1531	78.882	199.384
																1532	78.885	199.212
																1533	78.611	199.555
																1534	78.583	199.326
																1535	79.542	199.641
																1536	79.171	200.095
																1537	78.986	199.949
																1538	79.016	199.742
																1539	79.429	199.635
																1540	78.88	200.097
																1541	78.727	200.382
																1542	78.854	200.174
																1543	79.229	199.886
																1544	78.989	200.171
																1545	78.656	198.877
																1546	78.952	199.745
																1547	79.001	200.069
																1548	79.039	199.313
																1549	78.43	199.445
																1550	78.189	199.735
																1551	78.704	200.897
																1552	78.781	200.244
																1553	78.413	200.779
[truncated: 347 more rows]

## Sheet: DNA and Protein Sequences
DNA AND PROTEIN SEQUENCES
[truncated: 28 more rows]
